# Supplementary material for: Facility‐Level Factors Associating Antenatal Corticosteroid Administration Rates and Subsequent Term Birth Rates: A Nationwide Cross‐Sectional Observational Study Using the 2020–2022 Perinatal Registry Database in Japan
Source: J Obstet Gynaecol Res. 2026 Mar 12;52(3):e70237. doi: 10.1111/jog.70237 (PMC12982006; doi:10.1111/jog.70237)
Supplement: Supplementary file 1 — File S1: Raw facility‐level data included in the analysis. [file JOG-52-0-s011.csv]

	avg_total_cases	avg_total_cases_fullterm	avg_total_cases_under37w	avg_total_cases_under34w	avg_total_cases_under32w	avg_total_cases_under30w	avg_total_cases_under28w	avg_total_cases_under25w	avg_rate_fullterm	avg_rate_under37w	avg_rate_under34w	avg_rate_under32w	avg_rate_under30w	avg_rate_under28w	avg_rate_under25w	avg_steroid_user_under34w	avg_steroid_user_under32w	avg_steroid_user_under28w	avg_steroid_user_overall	avg_steroid_user_term_birth	avg_steroid_user_within48h	avg_steroid_user_48h_7d	avg_steroid_user_within7d	avg_steroid_user_over7d	avg_steroid_user_7d_1m	avg_steroid_user_1m	avg_steroid_user_interval_na	avg_steroid_rate_overall	avg_steroid_rate_under34w	avg_steroid_rate_under32w	avg_steroid_rate_under28w	avg_steroid_rate_over34w	avg_steroid_rate_over37w	avg_steroid_rate_within7d_and_under34w	avg_steroid_rate_within7d_and_under32w	avg_steroid_rate_within7d_and_under28w	avg_steroid_user_term_birth_rate	avg_steroid_user_within48h_rate	avg_steroid_user_within7d_rate	avg_steroid_user_48h_7d_rate	avg_steroid_user_7d_1m_rate	avg_steroid_user_over1m_rate	avg_steroid_user_over7d_rate	avg_steroid_user_interval_na_rate	avg_steroid_user_12mg_rate	avg_steroid_user_24mg_rate	avg_steroid_user_36mg_rate	avg_steroid_user_48mg_rate	avg_steroid_user_na_mg_rate
1	708	632.5	75.5	27	20.5	11	7	2.5	89.3732901964938	10.6267098035062	3.78519772272657	2.86267817426457	1.53310299486634	0.978771958922751	0.345008123127834	21.5	17	5.5	29.5	3	8	7	15	13	7.5	5.5	1.5	4.14179604054969	79.004329004329	83.5978835978836	78.8888888888889	1.17608455374413	0.479638507190825	58.4415584415584	65.2116402116402	78.8888888888889	11.1904761904762	27.4404761904762	52.6785714285714	25.2380952380952	24.047619047619	18.9880952380952	43.0357142857143	4.28571428571429	14.047619047619	76.7261904761905	0	1.42857142857143	7.79761904761905
2	826.333333333333	722.666666666667	103.666666666667	25.6666666666667	12	5.66666666666667	3	1	87.4495440868482	12.5504559131518	3.09613931497897	1.44276301061094	0.682259345067653	0.36175703495232	0.120314020066237	19.6666666666667	9.33333333333333	2	35.6666666666667	4.66666666666667	6	8.33333333333333	14.3333333333333	21.3333333333333	13.6666666666667	7.66666666666667	0	4.30299446589015	74.8962148962149	74.2845117845118	48.8888888888889	1.99946098224109	0.650312129185369	46.5445665445665	50.6102693602694	48.8888888888889	12.837854576985	16.9651926173665	41.1272141706924	24.1620215533259	38.5705437879351	20.3022420413725	58.8727858293076	0	13.0335686857426	86.9664313142574	0	0	0
3	530.333333333333	378.333333333333	152	63.3333333333333	38.3333333333333	23.3333333333333	12.6666666666667	1.66666666666667	71.3495520055779	28.6504479944221	11.9911089002805	7.27388450094771	4.42653494840261	2.39519903274964	0.320916923994936	54	32.3333333333333	11.3333333333333	64.6666666666667	2.66666666666667	27.3333333333333	18.3333333333333	45.6666666666667	19	12.3333333333333	6.66666666666667	0	12.2043368546865	85.2761243386243	84.3884582256675	89.3162393162393	2.25919874977556	0.726653973226946	68.9318783068783	68.3247200689061	68.5897435897436	4.11632909790611	42.2214034225825	70.7584317753809	28.5370283527984	18.9287867622429	10.3127814623762	29.2415682246191	0	31.3875676440157	68.1293405685447	0	0.483091787439614	0
4	640	589	51	12	2	2	0	0	92.03125	7.96875	1.875	0.3125	0.3125	0	0	7	0	0	18	4	5	2	7	7	3	4	4	2.8125	58.3333333333333	0	NA	1.7515923566879	0.67911714770798	41.6666666666667	0	NA	22.2222222222222	27.7777777777778	38.8888888888889	11.1111111111111	16.6666666666667	22.2222222222222	38.8888888888889	22.2222222222222	22.2222222222222	55.5555555555556	0	0	22.2222222222222
5	415	348.5	66.5	21	11	7	4	0	83.9866090110197	16.0133909889803	5.05765564699865	2.64565025340587	1.69595945506114	0.957246477890919	0	7.5	4.5	1.5	12.5	1	4.5	3	7.5	5	3.5	1.5	0	3.03389594085646	36.3636363636364	42.5	36.6666666666667	1.27021380857813	0.287157429838005	26.5909090909091	23.3333333333333	20	8.33333333333333	38.3333333333333	58.3333333333333	20	28.3333333333333	13.3333333333333	41.6666666666667	0	16.6666666666667	83.3333333333333	0	0	0
6	746.666666666667	659.333333333333	87.3333333333333	35.6666666666667	21.3333333333333	15	7	3	88.2944022460881	11.7055977539119	4.77901333778367	2.86493779123899	2.01314751888039	0.938229714623422	0.402293820669012	21.6666666666667	14	4.33333333333333	32	5.66666666666667	12.6666666666667	6.33333333333333	19	13	4.66666666666667	8.33333333333333	0	4.27563610774315	60.7142857142857	65.2534965034965	61.9047619047619	1.44862346728338	0.858813415260004	49.4973544973545	54.210372960373	52.3809523809524	17.5091575091575	40.4761904761905	59.8901098901099	19.4139194139194	14.6520146520147	25.4578754578755	40.1098901098901	0	22.3076923076923	76.4102564102564	0	0	1.28205128205128
7	261	232	29	17	10	6	5	1	88.8888888888889	11.1111111111111	6.51340996168582	3.83141762452107	2.29885057471264	1.91570881226054	0.383141762452107	17	10	5	22	2	1	1	2	1	1	0	19	8.42911877394636	100	100	100	2.04918032786885	0.862068965517241	11.7647058823529	0	0	9.09090909090909	4.54545454545455	9.09090909090909	4.54545454545455	4.54545454545455	0	4.54545454545455	86.3636363636364	18.1818181818182	68.1818181818182	0	0	13.6363636363636
8	963.333333333333	771.666666666667	191.666666666667	57.3333333333333	34.6666666666667	24.6666666666667	16.3333333333333	6.33333333333333	80.1061834145206	19.8938165854794	5.95402462659339	3.59819232284402	2.56369678624458	1.6971494300942	0.659554170682247	46.3333333333333	30	14.3333333333333	97.6666666666667	24.6666666666667	13	17.6666666666667	30.6666666666667	67	21.3333333333333	45.6666666666667	0	10.1385929114035	81.0530586966503	87.3750123750124	88.9880952380952	5.66250294711726	3.19866281636271	50.1163895740569	58.020658020658	66.765873015873	25.28442317916	13.230551125288	31.4159135211767	18.1853623958887	21.8181818181818	46.7659046606415	68.5840864788233	0	3.73205741626794	95.9312422470317	0	0.336700336700337	0
9	740	676	64	13	7	5	3	0	91.3513513513514	8.64864864864865	1.75675675675676	0.945945945945946	0.675675675675676	0.405405405405405	0	12	6	2	15	0	11	2	13	2	2	0	0	2.02702702702703	92.3076923076923	85.7142857142857	66.6666666666667	0.412654745529574	0	76.9230769230769	71.4285714285714	33.3333333333333	0	73.3333333333333	86.6666666666667	13.3333333333333	13.3333333333333	0	13.3333333333333	0	6.66666666666667	86.6666666666667	6.66666666666667	0	0
10	378.5	315	63.5	19	9	5.5	2.5	1	83.124624183692	16.875375816308	5.08243487015984	2.41431388178043	1.48263903455412	0.667030247094853	0.264644600131448	13.5	5.5	1.5	16.5	0	7	5.5	12.5	4	3	1	0	4.41540462306498	71.1309523809524	62.5	58.3333333333333	0.853128396211768	0	63.3928571428571	45.8333333333333	41.6666666666667	0	42.2619047619048	77.3809523809524	35.1190476190476	16.0714285714286	6.54761904761905	22.6190476190476	0	24.4047619047619	75.5952380952381	0	0	0
11	258.333333333333	214.333333333333	44	17	10	4.33333333333333	2	0.666666666666667	83.0091304384576	16.9908695615424	6.57229830646924	3.86302704041173	1.6794381317443	0.776347709725127	0.257400257400257	8	4.66666666666667	0.666666666666667	14.3333333333333	4.33333333333333	3.33333333333333	3	6.33333333333333	8	3.33333333333333	4.66666666666667	0	5.53659292293777	46.0956312349501	44.5868945868946	27.7777777777778	2.62656749463096	2.06288201165461	35.9201926384589	38.3190883190883	11.1111111111111	28.1315176052018	22.6475279106858	45.1601030548399	22.5125751441541	22.0586431112747	32.7812538338854	54.8398969451601	0	17.8628389154705	82.1371610845295	0	0	0
12	679.666666666667	548	131.666666666667	53	31	17.6666666666667	9.66666666666667	5	80.5545843045843	19.4454156954157	7.81346431346431	4.57378732378732	2.59881784881785	1.42715617715618	0.71989121989122	44.3333333333333	25	7.66666666666667	80	8.66666666666667	17	28.3333333333333	45.3333333333333	34.6666666666667	26	8.66666666666667	0	11.7904317904318	83.7946265938069	81.4385490181738	79.8941798941799	5.69926822207758	1.56493340086487	61.8488160291439	61.4448873124413	64.5502645502645	10.7725568575198	20.805149508171	56.3393685255581	35.5342190173871	32.7785397969981	10.8820916774438	43.6606314744419	0	7.79878773628039	87.3297540201957	3.22660709853562	1.64485114498831	0
13	562.666666666667	441.666666666667	121	49.3333333333333	31.3333333333333	17.6666666666667	9	3	78.4782434395775	21.5217565604225	8.79999876303313	5.61044596029111	3.16920638454826	1.62184348545777	0.54204900188019	39	25.3333333333333	6.33333333333333	58	9.66666666666667	18.6666666666667	14	32.6666666666667	25.3333333333333	13	12.3333333333333	0	10.3391571982476	78.8693539165237	80.9712643678161	73.8095238095238	3.6993192972294	2.18259824940409	57.8830760434534	54.5919540229885	51.6666666666667	16.9580376953649	32.1849169775437	56.8368566064419	24.6519396288982	22.0978714066272	21.065271986931	43.1631433935581	0	12.6654963060493	87.3345036939507	0	0	0
14	318	277.666666666667	40.3333333333333	20.3333333333333	12	7	3.33333333333333	0.333333333333333	87.4638959371338	12.5361040628662	6.27386559401559	3.69825425512798	2.20025084736206	1.05591675878271	0.108932461873638	10.6666666666667	6.66666666666667	2	16.3333333333333	3.33333333333333	3.66666666666667	5.66666666666667	9.33333333333333	7	1.66666666666667	5.33333333333333	0	5.12962106788593	53.1271197937865	54.4444444444444	44.4444444444444	1.88521691826465	1.16397752091724	44.308777642111	43.3333333333333	37.7777777777778	21.0160427807487	22.0855614973262	57.3440285204991	35.2584670231729	8.46702317290553	34.1889483065954	42.6559714795009	0	29.3404634581105	70.6595365418895	0	0	0
15	645	576	69	19	11.6666666666667	7	3.66666666666667	1	89.3030106715617	10.6969893284383	2.95724790154354	1.80539842274825	1.10032964365876	0.577029824618766	0.157505901209874	14.6666666666667	9.66666666666667	3.66666666666667	22.6666666666667	2.33333333333333	5.33333333333333	5.66666666666667	11	11.6666666666667	8	3.66666666666667	0	3.53575167124651	77.8282828282828	84.7222222222222	100	1.28235200234431	0.411899159692548	56.8181818181818	63.6111111111111	80	9.97668997668998	24.2191142191142	48.5664335664336	24.3473193473193	35.4778554778555	15.955710955711	51.4335664335664	0	11.958041958042	88.041958041958	0	0	0
16	459.5	412.5	47	11.5	4.5	0	0	0	89.7154752311884	10.2845247688116	2.52220751314224	0.979432869038026	0	0	0	6	1.5	0	7.5	0.5	3	2	5	2.5	2	0.5	0	1.69002532519857	52.6515151515152	35	NA	0.352089569567346	0.137362637362637	39.3939393939394	35	NA	5.55555555555556	36.1111111111111	66.6666666666667	30.5555555555556	27.7777777777778	5.55555555555556	33.3333333333333	0	16.6666666666667	83.3333333333333	0	0	0
17	687	576.666666666667	110.333333333333	41	25.3333333333333	17.6666666666667	11	4	83.946231145487	16.053768854513	5.97673338303075	3.7130828651085	2.61502958812453	1.63580884867229	0.591784446166422	17.6666666666667	9.66666666666667	3	22.3333333333333	0.333333333333333	8	7.66666666666667	15.6666666666667	6.66666666666667	5.33333333333333	1.33333333333333	0	3.18073540048874	42.2900377329132	38.9659336998168	28.3116883116883	0.694583992798986	0.0526592943654555	33.5511728323025	29.6018657337998	20.8369408369408	0.952380952380952	37.5180375180375	72.987012987013	35.4689754689755	22.5685425685426	4.44444444444444	27.012987012987	0	16.0750360750361	83.9249639249639	0	0	0
18	760.666666666667	579	181.666666666667	53.6666666666667	30.3333333333333	19	10	2.66666666666667	76.1878691184771	23.8121308815229	7.00132021111881	3.9430522432948	2.45711782879977	1.28508288239914	0.345161683051581	26.6666666666667	15	4.66666666666667	46.3333333333333	3.33333333333333	7.66666666666667	12.6666666666667	20.3333333333333	26	15	11	0	6.12261593531611	50.5346262524277	49.7577276524645	55.0980392156863	2.81937017231135	0.578397163064122	35.6239877158663	34.1854636591479	40.343137254902	7.17566957877035	17.1875640867889	44.2844838193675	27.0969197325786	32.1233747590337	23.5921414215988	55.7155161806325	0	4.68807678110004	95.3119232189	0	0	0
19	531.333333333333	428.333333333333	103	46.6666666666667	30.3333333333333	24	15.3333333333333	5	80.598778938613	19.401221061387	8.80737216524226	5.72168810277516	4.5239780733564	2.87938860088229	0.945641671620511	34.6666666666667	22.6666666666667	11	59.6666666666667	10.6666666666667	9	14	23	36.6666666666667	18	18.6666666666667	0	11.2924374487654	73.696991470733	74.8840915676615	73.8425925925926	5.21288587074048	2.49127069546716	45.2094394102697	46.360958176374	49.0740740740741	18.985927173248	14.7189058625822	38.2710430814923	23.5521372189101	30.2199163619998	31.5090405565079	61.7289569185077	0	8.38486964641791	91.6151303535821	0	0	0
20	595	450.5	144.5	59.5	34.5	20	12	2	75.7171184760226	24.2828815239774	9.9964408890998	5.79979718717251	3.3625123933326	2.01795938659006	0.336138251685634	52	30	10	87	9	25.5	25	50.5	36.5	22	14.5	0	14.6231438248014	87.5214408233276	86.9932432432432	85.7142857142857	6.52542372881356	2.00135016606057	63.6935391652373	61.6976351351351	60	10.403172504957	29.1804362194316	58.0105750165235	28.8301387970919	25.2478519497687	16.7415730337079	41.9894249834765	0	18.9358889623265	78.7111698612029	0	0.588235294117647	1.76470588235294
21	343.333333333333	276	67.3333333333333	28	15.6666666666667	7.33333333333333	4	1.33333333333333	80.2599831466919	19.7400168533082	8.2856463698444	4.62444992259236	2.21051446371171	1.23316171362012	0.407672239408129	17.6666666666667	10	3.66666666666667	27.6666666666667	4	4	6.33333333333333	10.3333333333333	17.3333333333333	9.33333333333333	8	0	8.20760794372337	62.7384960718294	60.8906882591093	66.6666666666667	3.25117443761512	1.50099599286591	37.2755331088664	45.1102114260009	55.5555555555556	14.0692640692641	15.6926406926407	38.3116883116883	22.6190476190476	34.3073593073593	27.3809523809524	61.6883116883117	0	4.90620490620491	95.0937950937951	0	0	0
22	1026.33333333333	888	138.333333333333	68.6666666666667	50.3333333333333	40.6666666666667	33.6666666666667	16.6666666666667	86.4571636298938	13.5428363701062	6.71359999397288	4.95102834115923	4.0160774171576	3.33223861028386	1.66043411079438	60	45	31	83.6666666666667	11.3333333333333	18.3333333333333	24.3333333333333	42.6666666666667	41	22.6666666666667	18.3333333333333	0	8.23070733515708	87.4692874692875	89.1045548654244	91.6320716320716	2.5288539992157	1.30422692766691	58.7087087087087	61.4906832298137	61.0229276895943	13.4655722754218	22.014933880529	51.0829913360693	29.0680574555404	27.1146830825353	21.8023255813953	48.9170086639307	0	18.75056999544	77.9651162790698	0	0.784313725490196	2.5
23	406.666666666667	327.333333333333	79.3333333333333	18	7.33333333333333	2.66666666666667	0.666666666666667	0	80.4328897493279	19.5671102506721	4.46064489798526	1.82166549261465	0.652153946172511	0.156508321393144	0	5.66666666666667	2.33333333333333	0	8	0.666666666666667	4.66666666666667	2	6.66666666666667	1.33333333333333	0.333333333333333	1	0	1.96217436030139	31.6477468180255	30.5555555555556	0	0.59637121915845	0.213067219489723	31.6477468180255	30.5555555555556	0	9.52380952380952	62.3809523809524	83.8095238095238	21.4285714285714	3.33333333333333	12.8571428571429	16.1904761904762	0	65.7142857142857	30.952380952381	3.33333333333333	0	0
24	304	247.5	56.5	28	16.5	12.5	9	1.5	81.5464035137756	18.4535964862244	9.08105641435172	5.44692259426159	4.37453653528036	3.20004563344932	0.480862472192117	12	7.5	4.5	14.5	0	3.5	7.5	11	3.5	3	0.5	0	4.98944726484513	45.5555555555556	48.2692307692308	50	0.994410323649162	0	35.2777777777778	40.5769230769231	45	0	24.047619047619	75.7142857142857	51.6666666666667	20.7142857142857	3.57142857142857	24.2857142857143	0	10.2380952380952	89.7619047619048	0	0	0
25	480.333333333333	376.333333333333	104	36.6666666666667	19.6666666666667	11.6666666666667	6	1.33333333333333	78.2788458159732	21.7211541840268	7.63605712536656	4.10931003238594	2.45246210194346	1.25670535457603	0.282678097230773	18.3333333333333	10	2.33333333333333	48.6666666666667	16.6666666666667	5	5.66666666666667	10.6666666666667	24	5.33333333333333	18.6666666666667	14	10.1885761592789	50.5664488017429	52.8499278499279	40.9523809523809	6.91729728139879	4.45367586257223	20.3485838779956	19.0386002886003	16.1904761904762	33.9875726528546	10.2799062130918	21.9782521424956	11.6983459294038	10.6371342630572	37.5973795518941	48.2345138149512	29.7872340425532	5.90124448012846	75.6436213848114	0	0	18.4551341350601
26	308	246.333333333333	61.6666666666667	23.3333333333333	14.6666666666667	9.33333333333333	6.66666666666667	3	80.0389163788663	19.9610836211337	7.61607244218895	4.8818153799387	3.17095716723758	2.21111598987843	1.05042088750407	13	10	4.33333333333333	18.3333333333333	1.66666666666667	4.66666666666667	5.33333333333333	10	8.33333333333333	5	3.33333333333333	0	6.06888983649562	55.5438596491228	66.2393162393162	61.4814814814815	1.94460510249984	0.748784984079102	42.9068825910931	55.5555555555556	51.1111111111111	9.92063492063492	25.1283846872082	54.750233426704	29.6218487394958	24.1129785247432	21.1367880485528	45.249766573296	0	14.6825396825397	81.9677871148459	0	0	3.34967320261438
27	605.333333333333	463.333333333333	142	48	26.6666666666667	15	10	3.66666666666667	76.5247593194197	23.4752406805803	7.94212828042357	4.41616638226459	2.49223290448513	1.66563568207241	0.60684795151338	33.3333333333333	20.3333333333333	8	39.6666666666667	1.33333333333333	20.6666666666667	8.66666666666667	29.3333333333333	10.3333333333333	8.66666666666667	1.66666666666667	0	6.58201126914649	69.1512968823893	75.4428341384863	72.020202020202	1.15186043521169	0.294179903989815	57.5415014490645	62.7321524422974	72.020202020202	3.11608514373491	53.042093595089	75.017864879616	21.975771284527	20.7907811594448	4.19135396093921	24.982135120384	0	28.0509557007253	69.338802518526	0	0.680272108843537	1.92996967190516
28	624	574.5	49.5	16.5	9.5	4.5	3	1	92.0320094842916	7.96799051570836	2.64730290456432	1.52262398735428	0.752815649081209	0.467101363366924	0.138312586445367	14.5	8	2.5	29	8	6.5	10	16.5	12.5	3	9.5	0	4.68919185931634	88.5338345864662	84.6590909090909	87.5	2.40837929194094	1.42957566859724	77.0676691729323	75.5681818181818	87.5	27.8846153846154	22.1153846153846	56.6105769230769	34.4951923076923	10.0961538461538	33.2932692307692	43.3894230769231	0	15.5048076923077	81.3701923076923	0	0	3.125
29	553.666666666667	488	65.6666666666667	21.6666666666667	11.6666666666667	6.66666666666667	3.66666666666667	1	88.1346918695368	11.8653081304632	3.91329839118975	2.11056584763942	1.21301547680366	0.668792062171356	0.183248147707912	16.3333333333333	9	3.33333333333333	32.6666666666667	11	4.66666666666667	7	11.6666666666667	21	8	13	0	5.89249158992413	75.3968253968254	75.2289377289377	94.4444444444444	3.06204598745218	2.24866036507192	47.7633477633478	44.5512820512821	61.1111111111111	33.5381048971313	14.7966772916063	35.8369554718439	21.0402781802376	24.319520911813	39.8435236163431	64.1630445281561	0	17.6818313532309	82.3181686467691	0	0	0
30	269	235	34	14	5	2	0	0	87.360594795539	12.639405204461	5.20446096654275	1.85873605947955	0.743494423791822	0	0	5	0	0	9	1	4	3	7	2	1	1	0	3.3457249070632	35.7142857142857	0	NA	1.56862745098039	0.425531914893617	35.7142857142857	0	NA	11.1111111111111	44.4444444444444	77.7777777777778	33.3333333333333	11.1111111111111	11.1111111111111	22.2222222222222	0	44.4444444444444	55.5555555555556	0	0	0
31	661.333333333333	553.666666666667	107.666666666667	39.3333333333333	22.3333333333333	14.6666666666667	9.33333333333333	4	83.7019472046572	16.2980527953428	5.96381611964268	3.38437512915434	2.21523312727681	1.4158563154259	0.612353944890211	25.3333333333333	12.6666666666667	5	48.6666666666667	11.6666666666667	13.6666666666667	8	21.6666666666667	14.6666666666667	6.66666666666667	8	12.3333333333333	7.38263191455444	64.9212545430071	57.2751322751323	55.2910052910053	3.77692068616017	2.13150768328722	44.4092968995378	41.5343915343915	43.2539682539683	23.1924958340053	30.9089931731441	46.5525273701374	15.6435341969933	13.933236574746	16.6747298822771	30.6079664570231	22.8395061728395	18.6116934544607	81.3883065455393	0	0	0
32	483	444	39	17	7	0	0	0	91.9254658385093	8.07453416149068	3.51966873706004	1.44927536231884	0	0	0	5	3	0	6	0	4	1	5	1	1	0	0	1.24223602484472	29.4117647058824	42.8571428571429	NA	0.214592274678112	0	29.4117647058824	42.8571428571429	NA	0	66.6666666666667	83.3333333333333	16.6666666666667	16.6666666666667	0	16.6666666666667	0	50	50	0	0	0
33	595.666666666667	519.666666666667	76	29.3333333333333	18.6666666666667	12	8	2	87.1565656565657	12.8434343434343	5.00724637681159	3.18511198945982	2.05599472990777	1.37307861220905	0.357487922705314	10.3333333333333	7.66666666666667	3.66666666666667	11.3333333333333	0.333333333333333	6.66666666666667	1.33333333333333	8	3.33333333333333	2	1.33333333333333	0	1.95278875713658	34.0986754779858	40.3968253968254	43.5786435786436	0.187650600268682	0.0668002672010688	26.6429438843232	33.8095238095238	31.024531024531	1.96078431372549	67.8847296494355	79.3226381461675	11.437908496732	12.8342245989305	7.84313725490196	20.6773618538324	0	23.9453357100416	76.0546642899584	0	0	0
34	632.333333333333	562.666666666667	69.6666666666667	18.3333333333333	7	0.666666666666667	0	0	88.8262752059735	11.1737247940265	2.97062552458788	1.12619472842555	0.10761117751132	0	0	13	5.33333333333333	0	17	0.666666666666667	11	4.33333333333333	15.3333333333333	1.66666666666667	1.33333333333333	0.333333333333333	0	2.67144758864856	73.3670033670034	75.3439153439153	NA	0.625727871940141	0.110512691134853	67.8114478114478	67.9365079365079	NA	3.67063492063492	64.8809523809524	89.5833333333333	24.702380952381	8.33333333333333	2.08333333333333	10.4166666666667	0	36.4087301587302	59.4246031746032	2.08333333333333	2.08333333333333	0
35	642	590	52	10	1	1	1	0	91.9003115264798	8.09968847352025	1.55763239875389	0.155763239875389	0.155763239875389	0.155763239875389	0	6	0	0	13	3	5	2	7	6	3	3	0	2.02492211838006	60	0	0	1.10759493670886	0.508474576271186	50	0	0	23.0769230769231	38.4615384615385	53.8461538461538	15.3846153846154	23.0769230769231	23.0769230769231	46.1538461538462	0	7.69230769230769	92.3076923076923	0	0	0
36	488.333333333333	399.666666666667	88.6666666666667	45	32	24.3333333333333	16	9	81.8531664475968	18.1468335524032	9.20781799793507	6.55219359185338	4.98516558343185	3.28554349880185	1.84069342035355	26.6666666666667	21.3333333333333	10.6666666666667	32.6666666666667	3	7.66666666666667	11.3333333333333	19	13	6	7	0.666666666666667	6.68870439107294	59.547539946211	66.8418051482568	68.4920634920635	1.34763893628972	0.749990095386973	42.2876127195064	50.1333903551646	47.2222222222222	8.80952380952381	23.8095238095238	57.6190476190476	33.8095238095238	19.047619047619	21.4285714285714	40.4761904761905	1.9047619047619	12.3809523809524	77.3809523809524	0.952380952380952	0.952380952380952	8.33333333333333
37	844.333333333333	730.666666666667	113.666666666667	49	38.3333333333333	29.3333333333333	23.3333333333333	11.3333333333333	86.5478039907667	13.4521960092333	5.80702469077441	4.53537153794826	3.47373141902676	2.75954812182096	1.34515571227913	33.3333333333333	27.3333333333333	18.3333333333333	34.6666666666667	0.333333333333333	31	1.66666666666667	32.6666666666667	2	1.66666666666667	0.333333333333333	0	4.13353470803236	68.2120181405896	72.2653163829634	78.974358974359	0.17160102650627	0.0461680517082179	65.5453514739229	69.0907132083603	73.8461538461538	0.813008130081301	88.1547588864662	93.1578858408127	5.00312695434647	5.94121325828643	0.900900900900901	6.84211415918733	0	68.8090529553944	30.3779389145243	0	0.813008130081301	0
38	799	636.666666666667	162.333333333333	54	28.3333333333333	19.6666666666667	10	3.33333333333333	79.7049150237506	20.2950849762494	6.74188723014356	3.53419349930117	2.44497210282248	1.2423521879107	0.410818394545809	29.3333333333333	17	7.33333333333333	46.3333333333333	5	6.66666666666667	16	22.6666666666667	15.6666666666667	9.33333333333333	6.33333333333333	8	5.7734398942792	53.4648267909314	58.9141936968024	72.5468975468975	2.29031961734325	0.795656055388772	36.4849165472641	42.2498274672188	61.976911976912	11.2045430104729	14.4671433081137	48.9615530046797	34.494409696566	21.0332781761353	14.9108291965435	35.9441073726788	15.0943396226415	18.9241224281656	78.0162141348125	0	0	3.05966343702193
39	730.666666666667	640	90.6666666666667	37.6666666666667	15.3333333333333	9.33333333333333	4	0	87.4159502696361	12.584049730364	5.23880841174214	2.1771136532864	1.28723008190618	0.536282407094023	0	10	4.66666666666667	1.33333333333333	18	4	5.33333333333333	4	9.33333333333333	7	1.33333333333333	5.66666666666667	1.66666666666667	2.41696563550622	26.0433604336043	31.3131313131313	36.1111111111111	1.17373541793251	0.614150776128611	19.5780100658149	27.3448773448773	27.7777777777778	21.5811965811966	29.8076923076923	55.6623931623932	25.8547008547009	6.73076923076923	27.991452991453	34.7222222222222	9.61538461538461	12.9807692307692	74.6260683760684	0	0	12.3931623931624
40	386.666666666667	307	79.6666666666667	31.6666666666667	19.6666666666667	14	8	2	79.4096765241552	20.5903234758448	8.21093175312187	5.08693572580717	3.61932153049197	2.06687510524403	0.5144286799961	28	17.3333333333333	7	36.3333333333333	3	10.6666666666667	13.6666666666667	24.3333333333333	6	2.66666666666667	3.33333333333333	6	9.40256424317354	88.1989832970225	88.4282317045811	88.8888888888889	2.31544746024781	0.980905402120372	74.1830065359477	71.180508816799	75.6613756613757	8.25090825090825	28.8540288540289	67.000567000567	38.1465381465381	7.13160713160713	9.41640941640942	16.5480165480165	16.4514164514165	18.1482181482181	64.3902643902644	0.900900900900901	3.77580377580378	12.7848127848128
41	611	537.333333333333	73.6666666666667	28.6666666666667	17.3333333333333	9.66666666666667	4.66666666666667	0.333333333333333	87.7563977611915	12.2436022388085	4.77731548587473	2.92103674558713	1.64848829760559	0.788672705824253	0.06265664160401	20.6666666666667	13	3.66666666666667	34	5.66666666666667	5.33333333333333	8.33333333333333	13.6666666666667	20.3333333333333	12	8.33333333333333	0	5.64887025314161	72.1796509152831	76.1375661375661	83.3333333333333	2.31544021761789	1.06342425725686	45.5683269476373	44.2063492063492	61.1111111111111	16.5065441381231	15.4831523252576	40.1420217209691	24.6588693957115	34.6700083542189	25.187969924812	59.8579782790309	0	10.1573377889167	87.7749930381509	0	1.19047619047619	0.87719298245614
42	436	315.666666666667	120.333333333333	47.6666666666667	27.6666666666667	17.3333333333333	12	2.66666666666667	72.4575594513303	27.5424405486697	10.9202216940417	6.36567464432002	3.98504256461793	2.76592916354278	0.607026573862861	24	19.3333333333333	8.33333333333333	30	1	6.66666666666667	6.66666666666667	13.3333333333333	16.3333333333333	11	5.33333333333333	0.333333333333333	6.8816786925227	49.9974574116451	69.1756272401434	66.7521367521367	1.53874606063094	0.318471337579618	26.9806763285024	40.284178187404	36.1324786324786	2.63157894736842	21.3925438596491	42.2916666666667	20.8991228070175	39.1447368421053	17.5219298245614	56.6666666666667	1.04166666666667	6.08552631578947	92.8728070175439	0	0	1.04166666666667
43	588	538	50	13	8	3	2	0	91.4965986394558	8.50340136054422	2.2108843537415	1.36054421768707	0.510204081632653	0.340136054421769	0	6	3	1	8	1	5	1	6	0	0	0	2	1.36054421768707	46.1538461538462	37.5	50	0.347826086956522	0.185873605947955	46.1538461538462	37.5	50	12.5	62.5	75	12.5	0	0	0	25	0	0	0	0	100
44	285	222	63	17	0	0	0	0	77.7255639097744	22.2744360902256	5.99154135338346	0	0	0	0	8	0	0	12.5	0.5	3.5	5.5	9	3.5	2.5	1	0	4.41729323308271	47.0588235294118	NA	NA	1.67429299077844	0.25	47.0588235294118	NA	NA	3.84615384615385	27.8846153846154	72.1153846153846	44.2307692307692	20.1923076923077	7.69230769230769	27.8846153846154	0	24.0384615384615	72.1153846153846	0	3.84615384615385	0
45	757.666666666667	630.333333333333	127.333333333333	54	32.6666666666667	20.6666666666667	10.6666666666667	2.33333333333333	83.2114851755136	16.7885148244864	7.12660758386463	4.31284941588441	2.73550052973747	1.40459101474447	0.310129842639956	34	21	7	53	4.66666666666667	14.3333333333333	14.3333333333333	28.6666666666667	24.3333333333333	14.6666666666667	9.66666666666667	0	7.01972937319923	63.1254061078622	64.3512928142909	68.8034188034188	2.71531029937571	0.752018839775115	44.6049764935214	40.0149502616296	47.8632478632479	8.64290105317201	27.0494295036783	54.2970183770297	27.2475888733514	27.3477944636974	18.3551871592728	45.7029816229703	0	22.999997748189	74.5212086820826	0	0.680272108843537	1.79852146088492
46	701.5	645	56.5	16.5	6	0.5	0	0	91.9693444669956	8.03065553300442	2.35987000784996	0.85993711894119	0.0693481276005548	0	0	10.5	4.5	0	20.5	4.5	3.5	3	6.5	14	5.5	8.5	0	2.92655199482634	62.7777777777778	72.8571428571429	NA	1.45226799549473	0.696473269997908	39.4444444444444	51.4285714285714	NA	22.0238095238095	17.1428571428571	31.6666666666667	14.5238095238095	26.9047619047619	41.4285714285714	68.3333333333333	0	12.2619047619048	85.3571428571429	0	2.38095238095238	0
47	358	300.5	57.5	17	6.5	3.5	1.5	0	83.845414131223	16.154585868777	4.8538638584986	1.79162594192389	0.945076772708642	0.409086609704575	0	8.5	3.5	0	17	2.5	3	4.5	7.5	9.5	7	2.5	0	4.71198410946811	51.7543859649123	47.5	0	2.47437672527147	0.823633631613178	39.8245614035088	37.5	0	14.6428571428571	16.0714285714286	43.9285714285714	27.8571428571429	42.5	13.5714285714286	56.0714285714286	0	12.5	85	2.5	0	0
48	431	372	59	19.3333333333333	4.33333333333333	0.666666666666667	0	0	86.2018234446096	13.7981765553904	4.47728484329714	0.985235429712724	0.148809523809524	0	0	10.3333333333333	2	0	17.3333333333333	2	7.66666666666667	2.66666666666667	10.3333333333333	7	5	2	0	4.06520776080852	54.688832054561	39.2857142857143	NA	1.71886304909561	0.541696391065186	48.4891541157526	30.952380952381	NA	12.2222222222222	47.2222222222222	61.6666666666667	14.4444444444444	27.2222222222222	11.1111111111111	38.3333333333333	0	52.2222222222222	31.1111111111111	0	0	16.6666666666667
49	360	304.666666666667	55.3333333333333	21.3333333333333	12.6666666666667	7.33333333333333	4	2	84.6720769600949	15.3279230399051	5.93479955358991	3.50739183593188	2.01476936698135	1.08325698911036	0.560512736441915	11.3333333333333	7.66666666666667	3	16	3	3.33333333333333	6.66666666666667	10	4.66666666666667	2.33333333333333	2.33333333333333	1.33333333333333	4.4680487943421	53.3333333333333	59.7222222222222	80.5555555555556	1.39382546834529	1.01065168321304	43.7878787878788	46.6666666666667	38.8888888888889	18.5185185185185	19.4444444444444	62.962962962963	43.5185185185185	14.8148148148148	13.8888888888889	28.7037037037037	8.33333333333333	12.037037037037	72.2222222222222	0	0	15.7407407407407
50	2206	2030.66666666667	175.333333333333	51.6666666666667	29	18.3333333333333	12.6666666666667	5.33333333333333	92.0327486698005	7.96725133019949	2.33928005332562	1.31146468105941	0.829492752360483	0.567757076613944	0.23656011844374	30.6666666666667	18	8.33333333333333	51	7.66666666666667	7.66666666666667	9.66666666666667	17.3333333333333	3	0.666666666666667	2.33333333333333	30.6666666666667	2.2611536757564	57.3841425203664	59.6391501219087	62.0663650075415	0.919742087352618	0.367479573080648	31.4817025255389	32.670149773598	38.0844645550528	14.0950667266457	17.8962363172889	37.719298245614	19.8230619283251	3.7037037037037	12.962962962963	16.6666666666667	45.6140350877193	11.3285350127455	86.0623781676413	0	1.01214574898785	1.59694107062528
51	676.333333333333	583.666666666667	92.6666666666667	37	22	14	9.66666666666667	2.66666666666667	86.2585392456841	13.7414607543159	5.56552621594396	3.26837244140007	2.0765707454673	1.43044730376198	0.386411841802811	28.3333333333333	16.3333333333333	7.33333333333333	42	6	15.6666666666667	8.66666666666667	24.3333333333333	17.6666666666667	8.66666666666667	9	0	6.38297727540133	74.7496947496948	74.546709329318	76.7424242424242	2.21192725869993	1.085401526578	57.6800976800977	56.3460693895476	56.8181818181818	13.3012820512821	35.8440170940171	59.241452991453	23.3974358974359	20.8867521367521	19.8717948717949	40.758547008547	0	19.8183760683761	78.258547008547	0	0	1.92307692307692
52	600.5	476	124.5	48.5	36	26.5	20	5.5	79.2130208767687	20.7869791232313	8.14124482250577	6.04230950991021	4.47696883773942	3.37961804686848	0.93042003725016	35.5	26	12.5	43.5	1	13.5	18	31.5	12	9.5	2.5	0	7.25738748505824	73.3204134366925	72.1875	60.6666666666667	1.40899370302393	0.197628458498024	58.6993970714901	59.6875	49.3333333333333	2.27272727272727	31.0517970401691	72.4894291754757	41.4376321353066	21.8023255813954	5.70824524312896	27.5105708245243	0	16.0676532769556	80.4968287526427	0	0	3.43551797040169
53	585	509	76	27.5	18	11	8.5	3	86.9892705871341	13.0107294128659	4.70859757096389	3.0690567009103	1.87121194393092	1.44618912784031	0.51336203870545	17.5	10.5	3.5	22	0.5	6.5	6	12.5	9.5	8	1.5	0	3.78132824749023	63.5582010582011	57.5	41.4285714285714	0.817586155798806	0.102249488752556	41.6005291005291	34.375	26.4285714285714	2	27.8947368421053	55.0526315789474	27.1578947368421	38.3157894736842	6.63157894736842	44.9473684210526	0	30.4210526315789	69.5789473684211	0	0	0
54	373	319	54	13.6666666666667	4.66666666666667	0.333333333333333	0	0	85.3885036715017	14.6114963284983	3.66108753710637	1.24936166627583	0.0941619585687382	0	0	10	3.66666666666667	0	15.6666666666667	2.33333333333333	5.33333333333333	5	10.3333333333333	5.33333333333333	2.66666666666667	2.66666666666667	0	4.20511364093388	73.1623931623932	78.3333333333333	NA	1.58619072013983	0.73817782778071	66.1538461538461	71.6666666666667	NA	14.8611111111111	33.6111111111111	66.1111111111111	32.5	16.9444444444444	16.9444444444444	33.8888888888889	0	20.8333333333333	72.9166666666667	0	0	6.25
55	571	528	43	10	5	2	0	0	92.4693520140105	7.53064798598949	1.75131348511384	0.875656742556918	0.350262697022767	0	0	4	2	0	4	0	1	1	2	2	2	0	0	0.700525394045534	40	40	NA	0	0	20	40	NA	0	25	50	25	50	0	50	0	25	75	0	0	0
56	149	124	25	10	3	0	0	0	83.2214765100671	16.7785234899329	6.71140939597315	2.01342281879195	0	0	0	2	2	0	3	0	2	0	2	1	1	0	0	2.01342281879195	20	66.6666666666667	NA	0.719424460431655	0	20	66.6666666666667	NA	0	66.6666666666667	66.6666666666667	0	33.3333333333333	0	33.3333333333333	0	33.3333333333333	66.6666666666667	0	0	0
57	612	565	47	13	4	1	0	0	92.3202614379085	7.6797385620915	2.12418300653595	0.65359477124183	0.163398692810458	0	0	9	4	0	20	5	6	4	10	10	4	6	0	3.26797385620915	69.2307692307692	100	NA	1.83639398998331	0.884955752212389	69.2307692307692	100	NA	25	30	50	20	20	30	50	0	20	80	0	0	0
58	670	593.5	76.5	28.5	13.5	6	0	0	88.5593900839571	11.4406099160429	4.28328619480554	2.02554402619534	0.902026213185107	0	0	22.5	11	0	45.5	11.5	6.5	13.5	20	25.5	10	15.5	0	6.81315298757149	81.25	82.5	NA	3.61325509483577	1.94486791508339	63.2575757575758	68.3333333333333	NA	25.2906976744186	14.2684108527132	44.2102713178295	29.9418604651163	21.5600775193798	34.2296511627907	55.7897286821705	0	10.9011627906977	87.9360465116279	0	0	1.16279069767442
59	626.666666666667	541.333333333333	85.3333333333333	27.6666666666667	15	6.33333333333333	1.33333333333333	0	86.3823718190065	13.6176281809935	4.41475457449898	2.40378581699136	1.03204569658244	0.218855218855219	0	18	10.3333333333333	1	26.6666666666667	0.333333333333333	5.66666666666667	8	13.6666666666667	13	9	4	0	4.25737674938953	65.5650522317189	69.7737556561086	50	1.44650205761317	0.0604960677555959	47.3314339981007	57.8984414278532	50	1.11111111111111	20.5128205128205	51.6666666666667	31.1538461538462	34.2094017094017	14.1239316239316	48.3333333333333	0	15.6837606837607	71.0897435897436	0	1.38888888888889	11.8376068376068
60	562.666666666667	440.333333333333	122.333333333333	38.6666666666667	20.6666666666667	11.3333333333333	5	0	78.2194130900286	21.7805869099714	6.87139888176422	3.69615124552116	2.01827226303196	0.874252119755746	0	24	12.6666666666667	3.33333333333333	57.3333333333333	12	9.33333333333333	9.66666666666667	19	37.3333333333333	16.6666666666667	20.6666666666667	1	10.1657038992997	61.3550135501355	61.852028260697	67.9365079365079	6.36796891450578	2.65567689056772	29.6838301716351	33.3571485274272	40.6349206349206	20.2526209422761	17.2603258810155	33.8358685649326	16.5755426839171	28.8081704830473	35.7556072827009	64.5637777657482	1.60035366931919	12.5857557877262	79.0156805427741	0	2.5099695050434	5.88859416445623
61	315.333333333333	254	61.3333333333333	28.3333333333333	17.3333333333333	11.6666666666667	8.33333333333333	3.66666666666667	80.579592773416	19.420407226584	8.95193952302579	5.44890560865002	3.70144661278847	2.6687490811559	1.19285494019253	15.6666666666667	10.3333333333333	5	22.6666666666667	2.66666666666667	5.33333333333333	8.33333333333333	13.6666666666667	9	4.66666666666667	4.33333333333333	0	7.13050237145019	54.1783605551721	56.7735042735043	63.3333333333333	2.42707365401832	1.07194993014633	43.766582317307	43.034188034188	54.4047619047619	12.7387729285262	22.8178368121442	59.1524351676154	36.3345983554712	21.8469323213156	19.0006325110689	40.8475648323846	0	14.8924731182796	78.1499051233397	0	0	6.95762175838077
62	401	317.666666666667	83.3333333333333	23.6666666666667	12.3333333333333	4.33333333333333	0.666666666666667	0	79.1767882180504	20.8232117819496	5.90778885681798	3.07823545080827	1.09015817450283	0.168705637455637	0	18	9.66666666666667	0.333333333333333	31.3333333333333	3.33333333333333	7.66666666666667	6.33333333333333	14	17.3333333333333	9.66666666666667	7.66666666666667	0	7.78347508474936	76.0353535353535	78.0663780663781	50	3.50324954976118	1.03730667430719	49.3333333333333	51.1183261183261	0	10.2784380305603	25.151103565365	45.3469156762875	20.1958121109225	30.354272778721	24.2988115449915	54.6530843237125	0	8.58404074702886	84.819468024901	0	0	6.59649122807018
63	461	404.666666666667	56.3333333333333	13.6666666666667	5	3	1.33333333333333	0	87.8313836974799	12.1686163025201	2.98353410444993	1.08304570011701	0.652143606202484	0.281967161525329	0	8	2.66666666666667	0.666666666666667	13	2.33333333333333	4.66666666666667	2.66666666666667	7.33333333333333	5.66666666666667	2.33333333333333	3.33333333333333	0	2.87118781352968	57.0512820512821	54.4444444444444	66.6666666666667	1.1429627383337	0.58769582025396	47.0619658119658	54.4444444444444	66.6666666666667	16.7397660818713	34.8684210526316	53.3625730994152	18.4941520467836	23.6111111111111	23.0263157894737	46.6374269005848	0	37.6461988304094	62.3538011695906	0	0	0
64	330	287	43	13	5.5	2.5	0	0	86.9117647058823	13.0882352941176	3.97058823529412	1.66360294117647	0.753676470588235	0	0	4.5	2.5	0	5	0	3	1	4	1	1	0	0	1.51654411764706	35.625	46.6666666666667	NA	0.151515151515152	0	32.5	36.6666666666667	NA	0	60	80	20	20	0	20	0	30	70	0	0	0
65	512	377.5	134.5	51.5	30.5	20.5	8	1	73.6760731137478	26.3239268862522	10.1008597126147	5.9748499702231	4.00422984714524	1.57435826958022	0.200803212851406	25	17.5	4.5	39.5	5.5	11	10	21	12.5	8	4.5	6	7.64312000855132	51.0727969348659	58.982683982684	61.6666666666667	3.08235683235683	1.45404895626592	37.2605363984674	47.2943722943723	43.3333333333333	15.5555555555556	31.1111111111111	52.8518518518519	21.7407407407407	14.8148148148148	8.33333333333333	23.1481481481481	24	13.7037037037037	86.2962962962963	0	0	0
66	217.666666666667	103.333333333333	114.333333333333	56.6666666666667	37.3333333333333	24.3333333333333	17.6666666666667	6.33333333333333	47.4693641844805	52.5306358155195	26.1624970636599	17.1709341476783	11.1803108605434	8.06710516012842	2.89924438180252	39	25.3333333333333	10.6666666666667	56.3333333333333	2	13.3333333333333	15	28.3333333333333	28	16.3333333333333	11.6666666666667	0	25.8754208754209	68.3340491844803	67.6960784313726	59.6153846153846	10.696764723372	2.0091533180778	45.7285712712415	44.6775025799794	38.5897435897436	3.76472160636508	23.6410522508923	50.9261443149834	27.2850920640911	27.5358900577071	21.5379656273095	49.0738556850166	0	12.8901520511974	82.168970234445	0	4.94087771435759	0
67	467	415.666666666667	51.3333333333333	11	0.333333333333333	0	0	0	88.9818826867094	11.0181173132906	2.39878303844352	0.0672043010752688	0	0	0	7.66666666666667	0	0	30.3333333333333	13.3333333333333	4.33333333333333	6	10.3333333333333	20	5.66666666666667	14.3333333333333	0	6.55339899587389	69.7435897435897	0	NA	5.00370825720449	3.25084436509634	59.7435897435897	0	NA	44.0061443932412	13.8924731182796	33.0384024577573	19.1459293394777	20.36866359447	46.5929339477727	66.9615975422427	0	9.57910906298003	90.42089093702	0	0	0
68	513.333333333333	421.666666666667	91.6666666666667	44.6666666666667	28	19	11.6666666666667	3.66666666666667	82.1191010635455	17.8808989364545	8.74950563839453	5.48522259633371	3.70883437550104	2.28581226729375	0.728697913883099	28.3333333333333	18.3333333333333	8	33	1	11.3333333333333	10.6666666666667	22	11	8	3	0	6.47902303457859	62.671378628971	65.1282051282051	68.0652680652681	0.999229182253055	0.226294831830512	47.2541419668643	49.4200244200244	59.4405594405594	3.43258891645988	33.9891291504195	66.5229036196778	32.5337744692583	24.23096616645	9.24613021387215	33.4770963803222	0	22.6672968608452	76.0506518571035	0	0	1.28205128205128
69	623.333333333333	528.666666666667	94.6666666666667	29	15.3333333333333	8.66666666666667	5.33333333333333	1.66666666666667	84.6265873727568	15.3734126272432	4.65376667732352	2.47085610910537	1.43582885615589	0.871182486026961	0.27562388070564	21	11.3333333333333	3.66666666666667	46	9.33333333333333	5.66666666666667	4.33333333333333	10	28	11.6666666666667	16.3333333333333	8	7.58985459028736	72.0933157265925	74.1666666666667	71.1111111111111	4.41704091170283	1.91178795552953	29.8465698295919	31.6666666666667	31.1111111111111	20.2795008122877	11.3653817752178	20.5283562250775	9.1629744498597	25.2687933835475	33.4252695318269	58.6940629153744	20.7775808595481	9.50671983458869	72.8404223896027	0.900900900900901	2.82713040909762	13.9248264658101
70	589.333333333333	526.333333333333	63	22	13	9	6.33333333333333	1	89.3060679318931	10.6939320681069	3.7343011057709	2.19888050316236	1.52250121069807	1.07373491437361	0.173611111111111	20	12	6.33333333333333	39	6.66666666666667	12.6666666666667	10	22.6666666666667	16.3333333333333	7.33333333333333	9	0	6.6136126925268	91.0869565217391	92.5	100	3.33953238408588	1.26597027801659	74.4927536231884	77.7884615384615	89.6825396825397	16.7024940480318	31.6506021311513	58.3408455262002	26.6902433950489	18.5701407669371	23.0890137068627	41.6591544737998	0	16.5499387467351	82.7254235721055	0	0.72463768115942	0
71	634	532	102	24	8	1.33333333333333	0	0	83.8851335101108	16.1148664898892	3.80923332124924	1.27333437214895	0.212667487450941	0	0	13.3333333333333	5	0	19.6666666666667	0	7.33333333333333	8	15.3333333333333	4.33333333333333	3	1.33333333333333	0	3.08554224733924	55.4692891649413	62.6984126984127	NA	1.01979203350104	0	50.3105590062112	55.2910052910053	NA	0	36.6557734204793	77.2331154684096	40.5773420479303	15.6045751633987	7.16230936819172	22.7668845315904	0	13.1808278867102	86.8191721132898	0	0	0
72	997.666666666667	904	93.6666666666667	29	18	11.6666666666667	7.33333333333333	3	90.7247678639485	9.27523213605147	2.87657364466156	1.81849043807087	1.16650025961909	0.738277175267614	0.293117511854003	11	7.66666666666667	3	17.6666666666667	2.33333333333333	3.33333333333333	5.33333333333333	8.66666666666667	9	4	5	0	1.74696196921231	38.7403993855607	42.5753927301915	43.1216931216931	0.661321641391305	0.25092635085653	25.9907834101382	27.7261781905745	38.3597883597884	12.5757575757576	18.9393939393939	51.0606060606061	32.1212121212121	21.8181818181818	27.1212121212121	48.9393939393939	0	10.9090909090909	82.5757575757576	0	5	1.51515151515152
73	381.5	311.5	70	23	6.5	0.5	0	0	81.6489398249303	18.3510601750697	6.02987453793407	1.7039754847398	0.130890052356021	0	0	12.5	3	0	24.5	4.5	8	3.5	11.5	13	3.5	9.5	0	6.42254469500213	55	45.2380952380952	NA	3.35032293206754	1.42612605180663	45.5769230769231	36.9047619047619	NA	19.0635451505017	32.0234113712375	46.4882943143813	14.4648829431438	14.7157190635452	38.7959866220736	53.5117056856187	0	24.3311036789298	75.6688963210702	0	0	0
74	232.5	177	55.5	26.5	20.5	12.5	5	0.5	76.0682415670012	23.9317584329989	11.4248157884993	8.84215203465768	5.3745325286037	2.152219794868	0.209205020920502	6.5	5.5	1	7	0	2.5	3	5.5	1.5	1.5	0	0	3.03717554708039	24.2857142857143	26.7942583732057	20	0.252525252525253	0	18.9285714285714	24.5215311004785	20	0	32.2222222222222	83.3333333333333	51.1111111111111	16.6666666666667	0	16.6666666666667	0	21.1111111111111	78.8888888888889	0	0	0
75	709.333333333333	611	98.3333333333333	40.6666666666667	25.6666666666667	12.6666666666667	7.66666666666667	2	86.0765575403997	13.9234424596003	5.76127169780332	3.632140859286	1.78534718473978	1.075636905234	0.286204533549139	27	17	5.33333333333333	58.3333333333333	19.6666666666667	14	13.3333333333333	27.3333333333333	31	10	21	0	8.23897021751088	66.5378421900161	66.3730158730159	66.5079365079365	4.68076984140803	3.1998176894882	57.7294685990338	57.3571428571429	56.1904761904762	33.3741830065359	24.3525326797386	46.9709967320261	22.6184640522876	16.9709967320261	36.0580065359477	53.0290032679739	0	23.6417483660131	74.593545751634	0	1.20915032679739	0.555555555555556
76	301	217.666666666667	83.3333333333333	54.6666666666667	43	37	28	13	72.2717619088997	27.7282380911003	18.1900169246462	14.296712258313	12.3125039630445	9.32793517750916	4.32997834709929	38.6666666666667	30.6666666666667	20	46.3333333333333	3.33333333333333	13.3333333333333	16	29.3333333333333	17	9.66666666666667	7.33333333333333	0	15.3957868042557	70.7389762122103	71.3533538867532	70.5401234567901	3.04136260387449	1.49774713289186	50.6039689387403	51.6537890610132	49.2685185185185	7.16553287981859	28.9040060468632	63.1897203325775	34.2857142857143	21.0582010582011	15.7520786092215	36.8102796674225	0	19.5162509448224	79.8034769463341	0	0	0.680272108843537
77	128	74.3333333333333	53.6666666666667	18	5.33333333333333	0	0	0	57.9703516699291	42.0296483300709	13.8939197141272	4.18229271475526	0	0	0	7	1.66666666666667	0	10	0.333333333333333	4.33333333333333	3.33333333333333	7.66666666666667	2.33333333333333	1.66666666666667	0.666666666666667	0	7.69411362957271	35.9230769230769	32.2222222222222	NA	2.73765700745899	0.427350427350427	32.025641025641	32.2222222222222	NA	4.76190476190476	43.1547619047619	74.7023809523809	31.547619047619	18.452380952381	6.84523809523809	25.297619047619	0	22.6190476190476	77.3809523809524	0	0	0
78	224	174.666666666667	49.3333333333333	21.3333333333333	14.6666666666667	10.3333333333333	5.66666666666667	0.333333333333333	77.9749009741597	22.0250990258403	9.62430831667303	6.58626292577367	4.65266452516267	2.51325411266108	0.133333333333333	15.6666666666667	10.6666666666667	3.66666666666667	28	2.66666666666667	10.3333333333333	8.66666666666667	19	9	5	4	0	12.6885100074129	71.9444444444444	71.0790598290598	63.8095238095238	6.18717388260078	1.43463898065125	60	57.9594017094017	50.4761904761905	10.3535353535354	37.4158249158249	67.7469135802469	30.331088664422	17.0314253647587	15.2216610549944	32.2530864197531	0	21.2401795735129	78.7598204264871	0	0	0
79	247.333333333333	190	57.3333333333333	34.3333333333333	29.3333333333333	23	19.3333333333333	8	76.750588095456	23.249411904544	13.9267299811672	11.8913350908742	9.31148346428476	7.8117981674383	3.22279307910539	24.3333333333333	20.3333333333333	14	32	2	9.66666666666667	8.66666666666667	18.3333333333333	13.6666666666667	9.66666666666667	4	0	12.9826998797092	70.8333333333333	69.2525252525252	72.7124183006536	3.63751931121477	1.08635440931048	47.6190476190476	45.1717171717172	43.0905695611578	6.13553113553114	32.2649572649573	58.2112332112332	25.9462759462759	30.006105006105	11.7826617826618	41.7887667887668	0	21.978021978022	75.4578754578755	0	0	2.56410256410256
80	444.5	342	102.5	37.5	16	5.5	0	0	76.7655244833668	23.2344755166332	8.46824757613139	3.64446868596246	1.25577293627086	0	0	33	14.5	0	48	4.5	16	17	33	15	9	6	0	10.8378276428069	88.034188034188	90.7843137254902	NA	3.69266152732229	1.31578947368421	78.8461538461539	84.5098039215686	NA	9.34782608695652	34	68.9565217391304	34.9565217391304	18.6086956521739	12.4347826086957	31.0434782608696	0	19.9565217391304	76.9565217391304	0	0	3.08695652173913
81	1456	1385	71	13	7	2.66666666666667	1.33333333333333	0.333333333333333	95.1276325522693	4.87236744773068	0.896001271877104	0.484992477826111	0.185659116848468	0.0920323932464663	0.0236406619385343	9.33333333333333	4.66666666666667	0.666666666666667	19	2.33333333333333	6.33333333333333	8.33333333333333	14.6666666666667	4.33333333333333	2	2.33333333333333	0	1.30194955691275	71.7948717948718	67.0634920634921	66.6666666666667	0.666473891997836	0.161401100432219	64.1025641025641	53.1746031746032	66.6666666666667	11.4134768740032	33.8716108452951	78.5984848484848	44.7268740031898	10.2272727272727	11.1742424242424	21.4015151515152	0	24.4417862838915	67.8827751196172	0	0	7.67543859649123
82	515.666666666667	329.333333333333	186.333333333333	90.6666666666667	51	34.3333333333333	24.6666666666667	9.33333333333333	63.7965771772801	36.2034228227199	17.5637288396137	9.90037010476743	6.6879613235112	4.79461195058093	1.80331173957937	68.6666666666667	39.6666666666667	19	114.333333333333	10	33.6666666666667	40	73.6666666666667	40.6666666666667	28.3333333333333	12.3333333333333	0	22.3005104512406	75.7316510649844	77.5725946741603	77.4422973698336	10.9101273654047	3.09841629926379	57.3477592366481	56.1755653686605	53.8110574342458	8.66966465096627	29.8185062287564	64.7779903816913	34.9594841529349	24.504215747222	10.7177938710867	35.2220096183087	0	25.3422519329463	73.7143518406386	0.628930817610063	0	0.314465408805031
83	335	202.333333333333	132.666666666667	51.3333333333333	34	21	15.6666666666667	5.66666666666667	60.3978740224621	39.6021259775379	15.3405884444074	10.2200600723767	6.31709121954615	4.70729179962037	1.69876691949899	33	22.6666666666667	9.33333333333333	40	2.66666666666667	14.3333333333333	11.3333333333333	25.6666666666667	14.3333333333333	8.33333333333333	6	0	11.9754245484291	63.9520719914485	65.0117395570507	58.1057422969188	2.46508805810159	1.34454786374507	46.7071867153902	49.191372301654	45.8508403361345	6.84229322913384	35.6342303733115	63.2738808008235	27.639650427512	21.0389487615806	15.6871704375958	36.7261191991765	0	16.9203378080292	83.0796621919708	0	0	0
84	1799.66666666667	1603.66666666667	196	65	36	22	15	6	89.1141195884751	10.8858804115249	3.62238471994245	1.99983530921353	1.21918671320872	0.835413108600648	0.331704954095015	45.3333333333333	24.6666666666667	10	68.3333333333333	7.66666666666667	14.6666666666667	27	41.6666666666667	26.6666666666667	16.6666666666667	10	0	3.80440715068895	69.900956284153	68.2701800232288	67.0940170940171	1.3422541822041	0.481730935146646	52.1489558938329	45.8260743321719	44.2409442409442	11.2264763140818	21.4867690532843	60.9777200951763	39.490951041892	24.428581729036	14.5936981757877	39.0222799048237	0	11.7239887518927	86.3003821472348	0.483091787439614	1.49253731343284	0
85	324	277	47	16.3333333333333	8.33333333333333	3.33333333333333	0.666666666666667	0	85.462308309193	14.537691690807	5.13611509292291	2.58041862713516	0.961995751935719	0.182648401826484	0	10.6666666666667	5.33333333333333	0.666666666666667	17	2.66666666666667	5.66666666666667	3.66666666666667	9.33333333333333	7.66666666666667	5.66666666666667	2	0	5.16016463743957	66.1111111111111	62.9761904761905	100	1.96624394699886	0.862998921251349	55.8796296296296	55.4761904761905	100	11.5942028985507	33.756038647343	56.9142512077295	23.1582125603865	33.1219806763285	9.96376811594203	43.0857487922705	0	22.4033816425121	75.5132850241546	0	0	2.08333333333333
86	168.5	133.5	35	21	18	11	9	3	78.7301886792453	21.2698113207547	12.3679245283019	10.4603773584906	5.6811320754717	4.7377358490566	1.57924528301887	19	17	8	25.5	3.5	10.5	6	16.5	9	4.5	4.5	0	15.311320754717	91.1111111111111	95.8333333333333	93.3333333333333	4.61916461916462	2.50365497076023	73.3333333333333	77.0833333333333	86.6666666666667	13.0645161290323	40.0806451612903	64.758064516129	24.6774193548387	17.1774193548387	18.0645161290323	35.241935483871	0	24.6774193548387	73.7096774193548	0	1.61290322580645	0
87	565.333333333333	483.333333333333	82	26	13	4.66666666666667	2.33333333333333	0	85.330182183683	14.669817816317	4.57570131040784	2.30093723782132	0.811801527666247	0.404675662407621	0	12.3333333333333	6.33333333333333	1	20.3333333333333	2	6.66666666666667	5.33333333333333	12	8.33333333333333	5.33333333333333	3	0	3.50736633611662	43.0491551459293	51.1387163561077	41.6666666666667	1.4766189673688	0.380488148788032	37.9185867895545	47.3084886128364	29.1666666666667	9.44618599791013	28.8296760710554	55.6008359456635	26.7711598746081	28.58934169279	15.8098223615465	44.3991640543365	0	21.6823406478579	67.4085684430512	0	0	10.9090909090909
88	485	383	102	43.5	26.5	19.5	15	6	79.1666666666667	20.8333333333333	8.8667893786004	5.42233357193987	3.97578143641136	3.06055493063367	1.2301019190783	33.5	22	12	84	10.5	34	18	52	32	25	7	0	17.2018270443467	76.3824884792627	81.8452380952381	78.4688995215311	11.4151078988974	2.7354535228551	48.8479262672811	47.2470238095238	43.7799043062201	14.0294117647059	39.1764705882353	61.4117647058824	22.2352941176471	29.9411764705882	8.64705882352941	38.5882352941176	0	26.2352941176471	73.2647058823529	0	0.5	0
89	434.5	396	38.5	13.5	4.5	0	0	0	91.0445818591358	8.95541814086423	3.14734538191014	1.05743792432984	0	0	0	10	2.5	0	28	13.5	5	2	7	21	3	18	0	6.52551557071367	72.4431818181818	41.6666666666667	NA	4.32135474187976	3.43676871293477	47.7272727272727	33.3333333333333	NA	49.4729907773386	18.4453227931489	25.1646903820817	6.71936758893281	11.0671936758893	63.768115942029	74.8353096179183	0	18.9064558629776	78.0632411067194	1.51515151515152	1.51515151515152	0
90	1017.66666666667	935.666666666667	82	22.6666666666667	7	1.33333333333333	1	0.333333333333333	91.9379612460451	8.06203875395492	2.22334800098814	0.681373193734401	0.126910252373473	0.0938086303939962	0.0312695434646654	8.66666666666667	1.66666666666667	0	11.6666666666667	1.66666666666667	5.66666666666667	1.66666666666667	7.33333333333333	4.33333333333333	2	2.33333333333333	0	1.14751562865635	38.5942028985507	21.1111111111111	0	0.301854162273611	0.181593965640082	31.4782608695652	17.7777777777778	0	14.1414141414141	48.4848484848485	62.8787878787879	14.3939393939394	17.1717171717172	19.9494949494949	37.1212121212121	0	48.4848484848485	43.1818181818182	0	8.33333333333333	0
91	457	347.666666666667	109.333333333333	49.3333333333333	27.3333333333333	18.6666666666667	12.3333333333333	4	75.866446559834	24.133553440166	10.8752456019281	6.01161272790947	4.09795220622178	2.69742068667733	0.887659129619427	36	20.3333333333333	9.66666666666667	46.3333333333333	1.33333333333333	20.3333333333333	17	37.3333333333333	0	0	0	9	10.4223441236297	72.7029914529915	74.5421245421245	79.6536796536797	2.6667031406846	0.358835349870349	67.4145299145299	69.5970695970696	74.2424242424242	3.00865800865801	43.6688311688312	82.5865800865801	38.9177489177489	0	0	0	17.4134199134199	34.1233766233766	62.2943722943723	0.595238095238095	1.7965367965368	1.19047619047619
92	432.5	396	36.5	13.5	5	1	0.5	0.5	91.4909933429056	8.50900665709437	3.19094548144281	1.17614106078406	0.235228212156812	0.132978723404255	0.132978723404255	11	4	0.5	29	8	11.5	3	14.5	14.5	6.5	8	0	6.72943044859244	81.3186813186813	80	100	4.24462602720646	1.98830409356725	67.032967032967	60	100	27.1634615384615	39.5432692307692	48.9182692307692	9.375	22.4759615384615	28.6057692307692	51.0817307692308	0	27.5240384615385	67.4278846153846	0	5.04807692307692	0
93	435.666666666667	335.333333333333	100.333333333333	30	11.3333333333333	3.33333333333333	0.333333333333333	0	76.9631873068531	23.0368126931469	6.88581915591587	2.61635375001476	0.767125105162207	0.0754147812971342	0	17.3333333333333	5.33333333333333	0	41.3333333333333	9.66666666666667	6.66666666666667	9.66666666666667	16.3333333333333	25	11.6666666666667	13.3333333333333	0	9.4435661702191	57.1652485445589	51.3888888888889	0	5.8922210111954	2.85801006062444	43.2141613176096	45.8333333333333	0	23.5228539576366	15.41248606466	38.4615384615385	23.0490523968785	28.7904124860647	32.7480490523969	61.5384615384615	0	13.9632107023411	84.6711259754738	0	1.36566332218506	0
94	289	232	57	19.3333333333333	13.3333333333333	6.66666666666667	4.66666666666667	1.33333333333333	80.3855196757286	19.6144803242714	6.62947778242782	4.56247504015847	2.29553072127987	1.60268397876018	0.456798647198032	8	6.66666666666667	2.33333333333333	10	0	6	3	9	1	0.666666666666667	0.333333333333333	0	3.40881228146218	39.363722697056	49.6240601503759	45.5555555555556	0.73725400175565	0	35.5650522317189	47.8696741854637	45.5555555555556	0	60.0840336134454	87.7217553688142	27.6377217553688	7.51633986928104	4.76190476190476	12.2782446311858	0	22.922502334267	75.1167133520075	0	1.96078431372549	0
95	1228.33333333333	1145.33333333333	83	31.6666666666667	20.3333333333333	15.3333333333333	9.66666666666667	3.66666666666667	93.2364363032379	6.76356369676208	2.59168828247776	1.65594077537397	1.24247519237398	0.788097979393526	0.302353123709399	20	12.6666666666667	6.33333333333333	29	4	10	8	18	11	7	4	0	2.37373821634955	63.4640721597243	62.2222222222222	65.5555555555556	0.758676880769729	0.347405447460212	49.663862707341	52.5396825396825	58.8888888888889	15.3169627307558	33.6293974225009	61.3984674329502	27.7690700104493	24.2395216533148	14.3620109137351	38.6015325670498	0	11.1082085220016	86.5929409032857	1.14942528735632	1.14942528735632	0
96	901	816	85	17.6666666666667	9	2.66666666666667	0.333333333333333	0.333333333333333	90.5867198380075	9.41328016199246	1.96014491813428	0.996236441872504	0.295829882220721	0.0356887937187723	0.0356887937187723	7.33333333333333	4	0	13.6666666666667	1.66666666666667	4	4.33333333333333	8.33333333333333	5.33333333333333	2	3.33333333333333	0	1.51571440703559	40.7529239766082	42.8090428090428	0	0.712035908292137	0.203302667847263	38.6695906432749	38.047138047138	0	9.39112487100103	26.9969040247678	55.7481940144479	28.7512899896801	15.8513931888545	28.4004127966976	44.2518059855521	0	7.22394220846233	81.0113519091847	0	0	11.7647058823529
97	350.666666666667	286.333333333333	64.3333333333333	25	16.3333333333333	9.33333333333333	5.66666666666667	2.66666666666667	81.5225094114437	18.4774905885563	7.20868967091915	4.68471581170642	2.63847020686547	1.64169179073222	0.776796836413006	15.6666666666667	10.3333333333333	4	22	2.33333333333333	11.3333333333333	4	15.3333333333333	6.66666666666667	5.66666666666667	1	0	6.34917984856735	62.9876349703936	63.4765017117958	72.3809523809524	1.92466457952898	0.771357232031389	50.095785440613	50.4512916277622	52.3809523809524	10.3492063492063	50.2857142857143	68.4603174603175	18.1746031746032	26.952380952381	4.58730158730159	31.5396825396825	0	18.9365079365079	74.8888888888889	0	3	3.17460317460317
98	584.333333333333	448	136.333333333333	58	36.3333333333333	25.3333333333333	14	4	76.6757502707613	23.3242497292387	9.90037149611618	6.20270411906509	4.33416017421887	2.40051706669462	0.689072890100036	42.6666666666667	26	9.33333333333333	77.3333333333333	13	16	18.3333333333333	34.3333333333333	43	22.6666666666667	20.3333333333333	0	13.2012717045732	73.2151113913409	71.1208454717503	65.7407407407407	6.58333750671035	2.88749321029254	53.5795852599131	54.7373494659097	48.1481481481481	16.6702741702742	19.8845598845599	44.0295815295815	24.1450216450216	29.2857142857143	26.6847041847042	55.9704184704185	0	11.8362193362193	88.1637806637807	0	0	0
99	301	242	59	22	12.5	5	2	0	80.6033377554319	19.3966622445681	7.28197010066777	4.04399059096331	1.64435179094993	0.671118493662278	0	9	7	1	22.5	5	8.5	4.5	13	9.5	4.5	5	0	7.36613861606894	41.0526315789474	57.7205882352941	50	4.72689075630252	2.07760989010989	34.4210526315789	54.7794117647059	50	23.6344537815126	33.8235294117647	54.5168067226891	20.6932773109244	20.6932773109244	24.7899159663866	45.4831932773109	0	20.1680672268908	62.0798319327731	0	0	17.7521008403361
100	941.666666666667	892	49.6666666666667	14.3333333333333	8.33333333333333	6	3.66666666666667	1	94.7587439328451	5.24125606715487	1.51043928815609	0.88695978879268	0.633307810043099	0.39365563088105	0.106231277933562	4	3.33333333333333	1.33333333333333	4.66666666666667	0	2	0.666666666666667	2.66666666666667	2	1.33333333333333	0.666666666666667	0	0.486721407008649	27.7837195484254	42.2222222222222	30	0.0670016750418761	0	13.3571004159239	19.1666666666667	15	0	35.7142857142857	51.5873015873016	15.8730158730159	38.8888888888889	9.52380952380952	48.4126984126984	0	0	100	0	0	0
101	411	335.333333333333	75.6666666666667	28.6666666666667	16.3333333333333	8.33333333333333	5	2.33333333333333	81.6246915283815	18.3753084716185	6.97516964632305	3.930769943766	2.01742703483247	1.21336235283787	0.573978480685373	16.3333333333333	9	2.33333333333333	24.3333333333333	1.33333333333333	17.6666666666667	3	20.6666666666667	3.66666666666667	2.33333333333333	1.33333333333333	0	5.91671388259924	56.4318397651731	53.6231884057971	39.047619047619	2.045869865983	0.380583198961947	49.6978330311664	49.6098104793757	39.047619047619	5.85424133811231	75.0448028673835	86.2903225806452	11.2455197132616	8.78136200716846	4.92831541218638	13.7096774193548	0	19.5639187574671	79.047192353644	0	0	1.38888888888889
102	749	616	133	39	21	13.5	8	2	82.2718686389412	17.7281313610588	5.16605100105977	2.78380933488456	1.79686787941175	1.07084711655828	0.26092069261934	32	18	7	73.5	16	5	11.5	16.5	57	30.5	26.5	0	9.76031038839653	80.7137954701441	86.1176470588235	87.5	5.8406200317965	2.60953140388723	33.6650652024708	40.5882352941176	31.25	22.5332068311195	6.31878557874763	21.8121442125237	15.4933586337761	41.3377609108159	36.8500948766603	78.1878557874763	0	5.5123339658444	93.899430740038	0	0	0.588235294117647
103	853	736.666666666667	116.333333333333	45.6666666666667	27.6666666666667	19	14.3333333333333	7.33333333333333	86.417003382347	13.582996617653	5.33048921304253	3.22192932900871	2.22354563660843	1.68305096474528	0.858980627937974	34	21.6666666666667	11	52	4.66666666666667	13.6666666666667	14.3333333333333	28	24	14.3333333333333	9.66666666666667	0	6.09161523705363	74.896331738437	77.8571428571429	76.3492063492064	2.23371353585426	0.637174979676574	53.1818181818182	57.1428571428571	57.7777777777778	9.22027290448343	26.4587394411956	53.3073424301494	26.8486029889539	27.72579597141	18.9668615984405	46.6926575698506	0	14.0610786224821	85.9389213775179	0	0	0
104	431.333333333333	374.333333333333	57	17.6666666666667	10.6666666666667	6	4	1.33333333333333	86.5993258614826	13.4006741385174	4.14459037522391	2.45100605393595	1.38816856871773	0.898634922258177	0.292734059416066	13.3333333333333	9.33333333333333	3.66666666666667	27.3333333333333	4.33333333333333	4.33333333333333	7.66666666666667	12	15.3333333333333	10.3333333333333	5	0	6.34191183930408	75.1289989680083	88.1410256410256	93.3333333333333	3.35091139153928	1.17885572061539	48.9164086687306	54.6911421911422	80	15.5206121279536	15.3031988404625	43.7809687531601	28.4777699126976	38.3254120740216	17.8936191728183	56.2190312468399	0	10.339771463242	75.5587015876226	1.0752688172043	10.4358377995753	2.59042033235582
105	807	692.666666666667	114.333333333333	41.3333333333333	28.6666666666667	18.3333333333333	13.6666666666667	6.33333333333333	85.8154980054816	14.1845019945184	5.12563970596768	3.55815083533902	2.27237734956452	1.69734625504711	0.792552178754525	24.6666666666667	18	7	31.6666666666667	1.33333333333333	10	7.66666666666667	17.6666666666667	6.33333333333333	5.33333333333333	1	7.66666666666667	3.90099918985788	59.3491779538291	62.5988507708938	51.1111111111111	0.902403664363702	0.189258284576858	35.3692818809098	36.1808044603744	30.5982905982906	4.40379403794038	29.139566395664	50.819783197832	21.680216802168	14.7967479674797	2.4390243902439	17.2357723577236	31.9444444444444	20.1558265582656	65.9552845528455	0	0	13.8888888888889
106	431	377	54	20	10	5	0	0	87.4709976798144	12.5290023201856	4.64037122969838	2.32018561484919	1.16009280742459	0	0	8	5	0	10	0	0	8	8	2	2	0	0	2.32018561484919	40	50	NA	0.48661800486618	0	30	40	NA	0	0	80	80	20	0	20	0	0	100	0	0	0
107	614.333333333333	490.333333333333	124	30	13.6666666666667	5.66666666666667	1.33333333333333	0	79.8170507814831	20.1829492185169	4.87747372152297	2.22393098590089	0.92161733748601	0.215825557822822	0	23.3333333333333	11	0.666666666666667	68.3333333333333	16	7.66666666666667	17	24.6666666666667	43.6666666666667	20	23.6666666666667	0	11.1502160749767	78.2525252525252	80.3647333059098	50	7.73413407317295	3.2812942763885	50.3282828282828	47.8541066776361	50	23.2471776589424	12.0692216280452	37.448009506833	25.3787878787879	28.2085561497326	34.3434343434343	62.551990493167	0	7.96197266785502	87.3663101604278	0	4.29292929292929	0.378787878787879
108	159.666666666667	116	43.6666666666667	16.3333333333333	11.3333333333333	8	5.66666666666667	2	72.7053829006032	27.2946170993968	10.175550747443	7.06595856281143	4.98787044322056	3.53297928140572	1.25835955940205	7.66666666666667	6	2.66666666666667	13.3333333333333	3	4.33333333333333	2	6.33333333333333	7	2	5	0	8.3613624442696	50.6663271369154	55.5555555555556	46.8253968253968	3.95299145299145	2.56485871736549	36.0665478312537	39.2857142857143	32.9365079365079	22.3443223443223	32.4175824175824	47.4358974358974	15.018315018315	15.2014652014652	37.3626373626374	52.5641025641026	0	17.3992673992674	62.6373626373626	0	2.56410256410256	17.3992673992674
109	395.666666666667	336	59.6666666666667	23.6666666666667	13	10.3333333333333	8	3	84.9003679760216	15.0996320239784	5.99433447558936	3.28633418537223	2.61923223609198	2.02952834373565	0.760472504167132	21	11.3333333333333	6.66666666666667	38	6.33333333333333	12	9	21	17	8	9	0	9.62690963389901	88.3753927232188	87.7777777777778	83.3333333333333	4.57669344612739	1.9043313164092	64.2444512009729	60	59.2592592592593	15.8474993840847	32.4482631189948	55.5272234540527	23.0789603350579	20.7009115545701	23.7718649913772	44.4727765459473	0	18.7108893816211	81.2891106183789	0	0	0
110	440	333	107	53	29	20	12	5	75.6818181818182	24.3181818181818	12.0454545454545	6.59090909090909	4.54545454545455	2.72727272727273	1.13636363636364	45	26	10	65	6	19	19	38	27	10	17	0	14.7727272727273	84.9056603773585	89.6551724137931	83.3333333333333	5.16795865633075	1.8018018018018	64.1509433962264	68.9655172413793	58.3333333333333	9.23076923076923	29.2307692307692	58.4615384615385	29.2307692307692	15.3846153846154	26.1538461538462	41.5384615384615	0	16.9230769230769	81.5384615384615	0	0	1.53846153846154
111	3007.66666666667	2850.33333333333	157.333333333333	36.6666666666667	20	14	7	1.66666666666667	94.7648555178823	5.23514448211769	1.21398858985095	0.662200624181444	0.462426067808635	0.231538511680146	0.0541309558861888	25.6666666666667	15.3333333333333	4.66666666666667	48.6666666666667	9	9.66666666666667	11.6666666666667	21.3333333333333	27.3333333333333	17.3333333333333	10	0	1.62168181140453	69.6825396825397	76.4285714285714	65.8333333333333	0.781578726535647	0.322235401633047	45.8730158730159	50.515873015873	38.3333333333333	17.8369594655593	20.9436971502513	44.3739279588336	23.4302308085823	36.7614576750624	18.8646143661039	55.6260720411664	0	11.1212422135957	88.2726971803437	0	0	0.606060606060606
112	700	591	109	51	34.3333333333333	19.3333333333333	11.3333333333333	3.66666666666667	84.379821717999	15.620178282001	7.33675948301309	4.95949698838228	2.75827423787929	1.59278783452856	0.522007468501209	23.6666666666667	18	6	33.6666666666667	4.33333333333333	10.3333333333333	9	19.3333333333333	14.3333333333333	7	7.33333333333333	0	4.90398396311715	46.0230245944532	51.4864864864865	56.5873015873016	1.54471572345268	0.72136155989858	35.0470957613815	39.1791791791792	38.4920634920635	14.7044241037376	30.0114416475973	55.9858886346301	25.9744469870328	21.0621662852784	22.9519450800915	44.0141113653699	0	8.20366132723112	91.7963386727689	0	0	0
113	272.666666666667	229.666666666667	43	15.6666666666667	7	2.33333333333333	1	0.333333333333333	84.2577695795404	15.7422304204596	5.68797708492674	2.5620291637298	0.811230585424134	0.3584229390681	0.1194743130227	8.66666666666667	3.66666666666667	0.666666666666667	18	6.33333333333333	2.66666666666667	4.66666666666667	7.33333333333333	10.6666666666667	2.33333333333333	8.33333333333333	0	6.55265617892153	52.7777777777778	50.9920634920635	66.6666666666667	3.67728575878356	2.80093476293406	43.8888888888889	42.0634920634921	66.6666666666667	35.7992884308674	13.3173843700159	39.6822475769844	26.3648632069685	12.0414673046252	48.2762851183904	60.3177524230156	0	13.3173843700159	83.4130781499203	0	1.75438596491228	1.51515151515152
114	448.333333333333	352	96.3333333333333	31	18.6666666666667	12.3333333333333	8.66666666666667	4.66666666666667	78.5101817287704	21.4898182712296	6.93955786038402	4.16083629508759	2.71725119401539	1.88429040838679	1.02791499951569	22	13	6.33333333333333	49	13	9.33333333333333	8.33333333333333	17.6666666666667	31.3333333333333	8.33333333333333	23	0	11.0412708347304	70.9139784946236	68.3333333333333	71.9047619047619	6.5941212973811	3.83075244785015	51.5793010752688	50.8333333333333	67.1428571428571	25.8050089445438	19.0220632081097	36.5235539654144	17.5014907573047	17.3673225998807	46.1091234347048	63.4764460345856	0	9.51103160405486	90.4889683959451	0	0	0
115	326	244.666666666667	81.3333333333333	39.3333333333333	23	12	4.66666666666667	1	75.0350905133514	24.9649094866486	12.0668220668221	7.09244861418775	3.72823311953747	1.48627700801614	0.313068573938139	28.6666666666667	16.3333333333333	3	45.3333333333333	4.66666666666667	10	11.6666666666667	21.6666666666667	23.6666666666667	12.6666666666667	11	0	13.9118369553152	74.1614906832298	72.6896551724138	71.2121212121212	5.87191009096916	1.92249781838196	46.1007591442374	40.4904214559387	31.8181818181818	10.4565217391304	21.7463768115942	47.9347826086956	26.1884057971014	27.8695652173913	24.195652173913	52.0652173913044	0	22.0217391304348	74.0869565217391	0.72463768115942	0	3.16666666666667
116	594.333333333333	459.333333333333	135	60	41.6666666666667	27.6666666666667	18.6666666666667	4	77.0236216468858	22.9763783531142	10.3237391782194	7.1538056880472	4.77400152145387	3.17307222212444	0.638785731187653	39.3333333333333	30	14.3333333333333	48	1.33333333333333	14.6666666666667	15.3333333333333	30	18	14.3333333333333	3.66666666666667	0	8.25917712421752	65.6390665719024	71.890243902439	77.0833333333333	1.66791386314283	0.303934867416618	46.1455255053055	47.8566149297857	45.4166666666667	2.74237472766885	30.8469498910675	62.9139433551198	32.0669934640523	29.7276688453159	7.35838779956427	37.0860566448802	0	12.4509803921569	87.5490196078431	0	0	0
117	405.333333333333	339	66.3333333333333	24	17	8.66666666666667	6	2.33333333333333	83.6267875597856	16.3732124402144	5.93451823010551	4.2047431922513	2.14362366909414	1.48101881894873	0.568828562501502	19	12.6666666666667	5	25.6666666666667	1.66666666666667	5.33333333333333	6.33333333333333	11.6666666666667	14	10.6666666666667	3.33333333333333	0	6.35516259283294	78.6363636363636	73.7060041407867	84.1269841269841	1.76013844461614	0.496537755736681	46.7676767676768	45.4451345755694	62.3809523809524	6.16420616420616	20.5905205905206	46.1667961667962	25.5762755762756	42.6443926443926	11.1888111888112	53.8332038332038	0	16.006216006216	83.993783993784	0	0	0
118	793	666.666666666667	126.333333333333	42.3333333333333	27.3333333333333	18.3333333333333	12	4.66666666666667	83.9142529701406	16.0857470298594	5.35202397488484	3.4474309349593	2.28813710918694	1.49515198957075	0.564168666081493	30.6666666666667	20.3333333333333	8	42.3333333333333	3	19.6666666666667	12.6666666666667	32.3333333333333	1.66666666666667	1.66666666666667	0	8.33333333333333	5.49496066140327	74.3806306306306	76.1087627482555	69.1620879120879	1.58353858527244	0.458012077143275	71.29719004719	71.3415861513688	67.0787545787546	6.86274509803922	47.2455648926237	75.7703081232493	28.5247432306256	3.96825396825397	0	3.96825396825397	20.2614379084967	21.2885154061625	65.9663865546218	3.828197945845	5.97572362278245	2.94117647058824
119	777.666666666667	637.666666666667	140	39.3333333333333	24.6666666666667	18.3333333333333	9.66666666666667	1.66666666666667	82.0519217606701	17.9480782393299	5.09315088866967	3.18773250225746	2.37122151044963	1.24589027309409	0.217781478920874	28	17.6666666666667	7.33333333333333	93.3333333333333	26.6666666666667	2.33333333333333	1.33333333333333	3.66666666666667	8	3.66666666666667	4.33333333333333	81.6666666666667	11.9086525582613	71.4346090109328	71.5607580824972	75.4208754208754	8.74031740054479	4.16261944039562	6.67144906743185	6.78260869565217	7.40740740740741	28.3050861175861	3.40990028490029	5.30910062160062	1.89920033670034	5.54503367003367	6.58670033670034	12.131734006734	82.5591653716654	2.23590067340067	96.9583657083657	0	0	0.805733618233618
120	717	675.5	41.5	13	6	4	1	0	94.2357038123167	5.76429618768328	1.83108972359144	0.83881886815998	0.552388157484245	0.132978723404255	0	10.5	5	1	17	0.5	8	3	11	6	4	2	0	2.41759998752106	79.6969696969697	83.3333333333333	100	0.952054337203868	0.0773993808049536	65.1515151515151	58.3333333333333	50	2.17391304347826	53.7549407114625	69.1699604743083	15.4150197628459	22.1343873517787	8.69565217391304	30.8300395256917	0	35.7707509881423	62.0553359683794	0	2.17391304347826	0
121	446	298	148	77.3333333333333	52	41.6666666666667	29.6666666666667	11.3333333333333	66.9466413060793	33.0533586939207	17.1960175168293	11.552671038238	9.23277078705899	6.57619482773755	2.5113948375963	24.3333333333333	18	10.3333333333333	28.6666666666667	1.33333333333333	8.66666666666667	6.66666666666667	15.3333333333333	13.3333333333333	8.66666666666667	4.66666666666667	0	6.35531828013424	30.9377514446639	33.6441336441336	33.5438507852301	1.17567126738434	0.43007293007293	18.0397069221954	19.603272544449	22.7695675971538	4.45708866761498	29.372530425162	49.9383594120436	20.5658289868816	33.6273115220484	16.434329065908	50.0616405879564	0	15.3579895685159	75.7278330962541	0	3.50877192982456	5.40540540540541
122	226	172.333333333333	53.6666666666667	17	6	2.66666666666667	0.333333333333333	0.333333333333333	76.3992313460817	23.6007686539183	7.55863329583802	2.71541057367829	1.13774840644919	0.131233595800525	0.131233595800525	8.66666666666667	3.33333333333333	0	14	2	2.33333333333333	5.33333333333333	7.66666666666667	6.33333333333333	4	2.33333333333333	0	6.39538807649044	51.6884531590414	51.3888888888889	0	2.63755833947433	1.15043507362784	37.5816993464052	36.1111111111111	0	15.7407407407407	15.958605664488	56.4133986928105	40.4547930283224	25.8850762527233	17.7015250544662	43.5866013071895	0	13.9978213507625	84.041394335512	0	1.96078431372549	0
123	219	176	43	15	6	3	0	0	80.365296803653	19.634703196347	6.84931506849315	2.73972602739726	1.36986301369863	0	0	10	3	0	10	0	8	2	10	0	0	0	0	4.5662100456621	66.6666666666667	50	NA	0	0	66.6666666666667	50	NA	0	80	100	20	0	0	0	0	60	40	0	0	0
124	834.666666666667	751	83.6666666666667	26.6666666666667	12	3.33333333333333	0.333333333333333	0	89.9376169024488	10.0623830975512	3.20706568948563	1.42283333165001	0.390051293120141	0.0382262996941896	0	6.66666666666667	3.33333333333333	0	16	4	5	3.33333333333333	8.33333333333333	7.66666666666667	2.66666666666667	5	0	1.95209240245611	25.3458918688804	25.1923076923077	0	1.1838049755804	0.547575337529439	22.5681140911026	20.7478632478632	0	22.6662404092072	39.5780051150895	56.1167945439045	16.538789428815	14.151747655584	29.7314578005115	43.8832054560955	0	24.9360613810742	75.0639386189258	0	0	0
125	509	425.666666666667	83.3333333333333	29.3333333333333	18.6666666666667	14	8.33333333333333	3.66666666666667	83.6422761372051	16.3577238627949	5.75244239109785	3.64320998340123	2.74360667290253	1.64775349359528	0.719571701895666	12.6666666666667	8.33333333333333	4.66666666666667	14	0.333333333333333	3.33333333333333	3	6.33333333333333	2.33333333333333	1.66666666666667	0.666666666666667	5.33333333333333	2.76805393003596	43.2066018272915	47.3202614379085	52.8571428571429	0.280627519153778	0.0744047619047619	20.656163759612	20.8986928104575	25.8333333333333	2.77777777777778	25.5291005291005	46.6931216931217	21.1640211640212	13.6243386243386	6.48148148148148	20.1058201058201	33.2010582010582	18.6507936507936	46.5608465608466	0	0	34.7883597883598
126	437.5	358.5	79	33.5	19	11.5	6.5	2	81.9410775114418	18.0589224885582	7.65919207540072	4.34369187686778	2.62977785208251	1.48690727466511	0.45714823096696	24	14	5	29	0.5	10	14	24	2	1.5	0.5	3	6.63021671438423	71.3709677419355	73.3333333333333	73.75	1.23529411764706	0.138121546961326	61.6935483870968	59.4444444444444	53.75	1.85185185185185	34.1696535244922	81.4814814814815	47.3118279569892	5.55555555555556	1.85185185185185	7.40740740740741	11.1111111111111	21.6845878136201	56.5710872162485	0	3.2258064516129	18.5185185185185
127	693.666666666667	593.666666666667	100	34	21	13	8.66666666666667	3	85.6040636226532	14.3959363773468	4.83391961020125	3.0458778634204	1.90345799387704	1.28560629459052	0.406206792772599	18.6666666666667	13	6.66666666666667	27	3	4.33333333333333	6	10.3333333333333	10.3333333333333	6	4.33333333333333	6.33333333333333	3.93276659165432	58.3291473647002	63.7777777777778	76.8518518518518	1.23885524291173	0.457014019150618	31.3947647485628	31.1481481481481	49.0740740740741	10.5769230769231	16.3740245261984	39.0119843924192	22.6379598662207	22.3975752508361	15.485646599777	37.8832218506132	23.1047937569677	19.1053511705686	32.0408305462653	0	0	48.8538182831661
128	200	151.333333333333	48.6666666666667	30.3333333333333	21.3333333333333	14.3333333333333	9.33333333333333	3	75.5963344335495	24.4036655664505	15.1811318453102	10.6981027554333	7.23613746033374	4.6884273543973	1.4995011660683	14.3333333333333	10.3333333333333	5.33333333333333	18.3333333333333	3	7	3.66666666666667	10.6666666666667	6	2	4	1.66666666666667	8.93797049490291	47.4656862745098	50.2777777777778	60.6926406926407	2.28294711040397	1.90603284634667	35.7303921568627	38.5	46.5367965367965	15.7721890934232	31.9851352519229	51.2660962751707	19.2809610232478	8.71143375680581	16.2129461584997	24.9243799153055	23.8095238095238	8.04597701149425	36.5655518105609	0	0	55.3884711779449
129	277.666666666667	217.666666666667	60	31.3333333333333	21.6666666666667	15	9.66666666666667	4.33333333333333	78.339252193617	21.660747806383	11.3079595376356	7.83420568530184	5.43005912967225	3.49718889409131	1.57558406642282	26	18.3333333333333	8	33.3333333333333	1.66666666666667	10.6666666666667	9.66666666666667	20.3333333333333	13	9.66666666666667	3.33333333333333	0	12.0306449651819	81.6017316017316	82.2128851540616	77.7777777777778	2.9783340559951	0.794749170407964	59.6320346320346	65.546218487395	55.2910052910053	4.66588966588967	33.2051282051282	61.8453768453768	28.6402486402486	27.9448329448329	10.2097902097902	38.1546231546232	0	15.986790986791	84.013209013209	0	0	0
130	502	463	39	10	3	1	1	0	92.2310756972112	7.76892430278884	1.99203187250996	0.597609561752988	0.199203187250996	0.199203187250996	0	8	2	0	32	16	7	3	10	22	7	15	0	6.37450199203187	80	66.6666666666667	0	4.8780487804878	3.45572354211663	80	66.6666666666667	0	50	21.875	31.25	9.375	21.875	46.875	68.75	0	9.375	90.625	0	0	0
131	518.666666666667	454	64.6666666666667	19	8	3.66666666666667	1	0	87.5205381756038	12.4794618243961	3.62817480931573	1.55315679555558	0.713201416581405	0.195482484729544	0	13	5.33333333333333	1	29.3333333333333	5.66666666666667	5	6.33333333333333	11.3333333333333	14.3333333333333	7	7.33333333333333	3.66666666666667	5.78538261695084	71.8306878306878	68.5185185185185	100	3.35976881492621	1.28688119261548	43.2380952380952	40.7407407407407	66.6666666666667	19.106699751861	17.9900744416873	40.0744416873449	22.0843672456576	23.2009925558313	24.8966087675765	48.0976013234078	11.8279569892473	17.7832919768404	70.3887510339123	0	0	11.8279569892473
132	305.666666666667	266.333333333333	39.3333333333333	10.6666666666667	2	0.333333333333333	0.333333333333333	0	87.1048910327164	12.8951089672836	3.49047772659867	0.660734049241343	0.115740740740741	0.115740740740741	0	7.66666666666667	1	0	52	28	8	8	16	36	32	4	0	16.9527624540194	71.8181818181818	61.1111111111111	0	14.9738278378774	10.4243890290543	53.030303030303	27.7777777777778	0	52.8876576510899	15.647736385507	31.0636436538602	15.4159072683531	61.0060508857622	7.93030546037763	68.9363563461398	0	6.81684527715001	75.5434861850259	3.10077519379845	12.7520594882263	1.78683385579937
133	958.333333333333	876.333333333333	82	25.6666666666667	13	5.66666666666667	2	0	91.4288406793151	8.57115932068494	2.6705192340866	1.34284883715624	0.579843341702924	0.202793727461659	0	17	8	1	35.3333333333333	4.66666666666667	11.3333333333333	10.3333333333333	21.6666666666667	12.3333333333333	6.66666666666667	5.66666666666667	1.33333333333333	3.68550600429158	65.0793650793651	63.75	50	1.9769103682699	0.532145483402614	47.2222222222222	55	33.3333333333333	12.7960275019099	33.8489941431118	62.1594092182328	28.310415075121	18.6401833460657	15.2788388082506	33.9190221543163	3.92156862745098	24.4079449961803	70.1680672268908	0	2.70562770562771	2.71836007130125
134	295.666666666667	201	94.6666666666667	30.3333333333333	15	8.33333333333333	3.66666666666667	0.666666666666667	67.2216358092095	32.7783641907905	10.5907201151796	5.19359717874677	2.86088665647521	1.24339779832245	0.235778473384938	15	7.66666666666667	1.66666666666667	29.6666666666667	6	3.33333333333333	7.33333333333333	10.6666666666667	19	11	8	0	10.4896649761795	48.3357843137255	51.1111111111111	47.2222222222222	5.84330958784443	3.37707369776836	29.828431372549	26.6071428571429	38.8888888888889	19.5098039215686	10.3781512605042	35.7563025210084	25.3781512605042	39.5658263305322	24.6778711484594	64.2436974789916	0	9.42577030812325	88.6694677871148	0	0	1.9047619047619
135	564.666666666667	438	126.666666666667	40.3333333333333	14.6666666666667	4.33333333333333	0.333333333333333	0	77.5619200536663	22.4380799463337	7.17366725182769	2.63070647101025	0.803386176415025	0.0634920634920635	0	31.6666666666667	11.3333333333333	0	44.6666666666667	5.33333333333333	15	13.6666666666667	28.6666666666667	16	9.33333333333333	6.66666666666667	0	7.84367578228661	78.6116322701689	79.1005291005291	0	2.41088419424976	1.17395986809056	66.0412757973734	64.1534391534392	0	10.6867283950617	37.1527777777778	67.1682098765432	30.0154320987654	20.1774691358025	12.6543209876543	32.8317901234568	0	20.8333333333333	75	0	0.694444444444444	3.47222222222222
136	1121.33333333333	1053.66666666667	67.6666666666667	20.3333333333333	12.6666666666667	6.66666666666667	3.66666666666667	0	93.9101429025876	6.08985709741246	1.82448711714502	1.12953940882594	0.59700451537099	0.324757733562418	0	10	6	1.66666666666667	17.6666666666667	2.66666666666667	12	1.66666666666667	13.6666666666667	4	1	3	0	1.59849841658005	47.8354978354978	45.3703703703704	44.4444444444444	0.723118952285619	0.260997551165417	46.3203463203463	45.3703703703704	44.4444444444444	18.1818181818182	71.2121212121212	80.3030303030303	9.09090909090909	6.06060606060606	13.6363636363636	19.6969696969697	0	4.6969696969697	95.3030303030303	0	0	0
137	491.333333333333	448.666666666667	42.6666666666667	16.3333333333333	9.33333333333333	5	2.66666666666667	0.333333333333333	91.3234839096112	8.67651609038879	3.34059870748671	1.91940296131955	1.02812214306555	0.553897123531137	0.0700280112044818	12.6666666666667	6.66666666666667	2	19.6666666666667	3.33333333333333	4.66666666666667	6	10.6666666666667	9	4	5	0	4.00424269170412	74.8015873015873	69.7474747474747	75	1.46237053319178	0.734501006621274	56.7460317460317	51.2121212121212	62.5	16.9657252821553	28.6368128153118	56.6078951474489	27.9710823321371	19.0565350808759	24.3355697716752	43.3921048525511	0	15.816299994799	81.6195974410985	0	2.56410256410256	0
138	410.5	317.5	93	32.5	18	13	9.5	4	77.3326664796223	22.6673335203777	7.78724520292277	4.38324164094807	3.13136611488588	2.23446820449638	0.960330336557815	15	7.5	4	24	3.5	3.5	7.5	11	13	8	5	0	5.80315210363883	48.6788617886179	42.3809523809524	44.2307692307692	2.27111324720415	1.1065782763896	30.0813008130081	30.9523809523809	32.0512820512821	14.7912885662432	12.9764065335753	45.1905626134301	32.2141560798548	32.1234119782214	22.6860254083485	54.8094373865699	0	5.17241379310345	90.4718693284936	0	2.63157894736842	1.72413793103448
139	902	841.333333333333	60.6666666666667	21	7	0.333333333333333	0	0	93.2753390585142	6.72466094148575	2.33177737780485	0.771610209012843	0.0361925443358668	0	0	8.33333333333333	2	0	9.33333333333333	0.333333333333333	6.33333333333333	2.33333333333333	8.66666666666667	0.666666666666667	0.333333333333333	0.333333333333333	0	1.04190477013023	38.406432748538	40	NA	0.11459697059279	0.0396353547364249	38.406432748538	40	NA	3.33333333333333	70.7142857142857	94.2857142857143	23.5714285714286	2.38095238095238	3.33333333333333	5.71428571428571	0	19.7619047619048	51.6666666666667	0	3.33333333333333	25.2380952380952
140	272	211.333333333333	60.6666666666667	21.6666666666667	13.3333333333333	5.66666666666667	2.33333333333333	0.666666666666667	77.683013503909	22.316986496091	7.97796730632551	4.92181947405828	2.09843638948117	0.865316275764037	0.248756218905473	15.3333333333333	10	1.66666666666667	29.3333333333333	4.33333333333333	7.33333333333333	6.33333333333333	13.6666666666667	15.6666666666667	7.66666666666667	8	0	10.8120113717129	70.4808959156785	75.2337858220211	83.3333333333333	5.61235125695056	2.05148007332473	50.4216073781291	51.4932126696833	66.6666666666667	14.4949290060852	25.0236646382691	46.7680865449628	21.7444219066937	26.7545638945233	26.4773495605139	53.2319134550372	0	8.70317782285328	90.316430020284	0	0.980392156862745	0
141	1060	981	79	21	10.6666666666667	4	0.333333333333333	0	92.6709123574617	7.32908764253833	1.95608875484588	1.01338374738526	0.39124916137188	0.0257997936016512	0	16	8.66666666666667	0	30.3333333333333	6.66666666666667	5.33333333333333	9.66666666666667	15	15.3333333333333	5.33333333333333	10	0	2.93760279646934	79.2857142857143	85.5555555555556	0	1.43716773399352	0.676924024899505	58.0952380952381	69.6825396825397	0	21.3063607085346	16.9635668276973	49.8590982286634	32.8955314009662	16.3798309178744	33.7610708534622	50.1409017713366	0	13.1441223832528	83.0364331723027	0	1.85185185185185	1.96759259259259
142	1147.66666666667	1039	108.666666666667	34	20	15.3333333333333	11.3333333333333	4.66666666666667	90.5493016087204	9.45069839127958	2.95276031389141	1.73286177144222	1.32578741472275	0.976965385710603	0.405146911909922	22	13.6666666666667	8.66666666666667	33.3333333333333	3.33333333333333	8.33333333333333	9	17.3333333333333	8.66666666666667	5.66666666666667	3	7.33333333333333	2.89643543099364	64.8727675043465	69.2063492063492	73.1746031746032	1.01515361234126	0.321948074607003	47.2015875524647	48.5396825396825	56.6666666666667	10.4435506396291	25.66337076141	52.656276185688	26.992905424278	18.4458968772694	10.0944081336238	28.5403050108932	18.8034188034188	18.0660298307357	81.9339701692643	0	0	0
143	412.333333333333	330	82.3333333333333	35	18.3333333333333	9.33333333333333	4.66666666666667	0.666666666666667	80.0139333851491	19.9860666148509	8.4997756756586	4.44958772383845	2.27934881410645	1.14030104077686	0.17825311942959	26.3333333333333	14.6666666666667	3.66666666666667	34.6666666666667	3.66666666666667	11	6.33333333333333	17.3333333333333	17.3333333333333	9.66666666666667	7.66666666666667	0	8.42314732316818	75.1359751359751	80.1525054466231	78.3333333333333	2.20154450452531	1.08916424705898	45.8430458430458	43.6492374727669	35	10.5794790005316	31.60552897395	50.1329080276449	18.5273790536948	28.0967570441255	21.7703349282297	49.8670919723551	0	7.94790005316321	85.2472089314195	0	0	6.80489101541733
144	223	159	64	38	28.6666666666667	22.3333333333333	18	8.66666666666667	71.2197547814232	28.7802452185768	17.135238275116	12.8942729464125	10.0173193035473	8.10277653679308	3.92542832132908	27.6666666666667	21	13	38.3333333333333	5.33333333333333	6.33333333333333	15	21.3333333333333	17	9.33333333333333	7.66666666666667	0	17.2437306058306	73.1884057971015	73.8693543041369	72.2163865546218	5.72880495325943	3.3682483713763	50.6820119352089	49.6971888276236	47.7299253034547	14.0952449775979	15.6356891651009	54.4864383099677	38.8507491448668	24.8097027508792	20.7038589391531	45.5135616900323	0	11.704485233897	79.3093896035073	0.757575757575758	8.22854940501999	0
145	908.666666666667	723.333333333333	185.333333333333	71.6666666666667	46.6666666666667	28.3333333333333	19	5.66666666666667	79.5968628186228	20.4031371813772	7.90179871482542	5.13627184737443	3.12553078445303	2.09655790749219	0.628641689621972	55.6666666666667	35.3333333333333	14.3333333333333	142.666666666667	55	13.6666666666667	17	30.6666666666667	111	32.3333333333333	78.6666666666667	1	15.7069294812921	77.7298474945534	75.7799769091209	75.4091110128262	10.39209854997	7.61080347042885	38.7712418300654	38.6960250700973	43.59427981719	38.5689570768905	9.60121643082124	21.5152296210737	11.9140131902525	22.6213243410445	55.1440215774502	77.7653459184946	0.719424460431655	6.31288818930486	92.9743952706405	0.239808153477218	0	0.472908386577451
146	860.333333333333	743.333333333333	117	55.3333333333333	36	23.3333333333333	16	6.33333333333333	86.4259326919173	13.5740673080827	6.41607102339869	4.16549615015088	2.69458472075495	1.84942899752868	0.742967223964072	38	27	12	50.6666666666667	6.33333333333333	11	13.6666666666667	24.6666666666667	26	13.6666666666667	12.3333333333333	0	5.87460981471569	68.590229864297	75.0314267756128	77.4014656367598	1.56778165218272	0.847568427573641	42.8469939433347	46.9620783574272	57.654981184393	12.0494140006335	22.3643226692007	48.7276950691585	26.3633723999578	27.5834125224369	23.6888924084046	51.2723049308415	0	14.1109703304825	85.8890296695175	0	0	0
147	373	303.5	69.5	36	20	12	7	1.5	81.386729994243	18.6132700057571	9.66321243523316	5.38716177317214	3.22107081174439	1.86960276338515	0.397956246401842	17	9.5	3	18	0	6	6.5	12.5	5.5	4	1.5	0	4.83160621761658	47.2222222222222	47.2222222222222	43.75	0.308641975308642	0	34.7222222222222	30.3030303030303	20.8333333333333	0	33.3333333333333	69.4444444444445	36.1111111111111	22.2222222222222	8.33333333333333	30.5555555555556	0	22.2222222222222	77.7777777777778	0	0	0
148	658	568.333333333333	89.6666666666667	21	10.3333333333333	6.66666666666667	2.33333333333333	0.333333333333333	86.3651942832707	13.6348057167293	3.19566585878927	1.57402150985944	1.01536484703762	0.353668513942746	0.0500500500500501	13.6666666666667	7	1.66666666666667	20.6666666666667	1	7.33333333333333	7	14.3333333333333	6.33333333333333	3.33333333333333	3	0	3.15254155216088	65.0468883205456	61.7460317460317	83.3333333333333	1.10653073467217	0.179691653375864	58.7382779198636	47.5396825396825	50	4.52107279693487	38.4546615581098	69.6551724137931	31.2005108556833	15.3767560664112	14.9680715197957	30.3448275862069	0	19.7445721583653	75.4022988505747	0	1.85185185185185	3.00127713920817
149	244.666666666667	176.333333333333	68.3333333333333	17.3333333333333	6.66666666666667	0.666666666666667	0.333333333333333	0	72.0454864866864	27.9545135133136	7.08214958955646	2.87882313914909	0.309304923103359	0.147492625368732	0	11	5.66666666666667	0.333333333333333	13.6666666666667	0	5.33333333333333	4	9.33333333333333	4.33333333333333	3.33333333333333	1	0	5.87386322190352	64.3127705627706	86.3095238095238	100	1.3670969877524	0	51.7045454545455	70.7142857142857	100	0	43.2163742690058	69.9415204678363	26.7251461988304	21.1695906432749	8.88888888888889	30.0584795321637	0	31.8421052631579	68.1578947368421	0	0	0
150	984.666666666667	730	254.666666666667	93	60.3333333333333	42.6666666666667	29	13.6666666666667	74.1707169145217	25.8292830854783	9.44054189674487	6.12373204157273	4.35280984638735	2.95467325582458	1.39499163638571	65.3333333333333	43.6666666666667	19.6666666666667	86	4.66666666666667	26.6666666666667	24.6666666666667	51.3333333333333	34.6666666666667	24.3333333333333	10.3333333333333	0	8.6752093064346	69.5630359423463	71.7099567099567	66.9949494949495	2.31251562261499	0.637823481285744	52.2121875570151	51.1796536796537	47.7525252525253	5.37278366546659	31.3544501349379	61.8633830828953	30.5089329479573	25.8527007307495	12.2839161863552	38.1366169171047	0	14.1043670311963	85.8956329688037	0	0	0
151	876	727.333333333333	148.666666666667	45	27	16	10	3.33333333333333	83.0206736462505	16.9793263537496	5.13798490063785	3.08087543610612	1.82331160694437	1.14047573810468	0.376820062696062	27	15.6666666666667	5	44.3333333333333	3	7.66666666666667	12.6666666666667	20.3333333333333	24	16.3333333333333	7.66666666666667	0	5.0487225462663	59.8827014261935	57.7948717948718	50.6397306397306	2.07809496646308	0.409627894873797	38.7719239709497	40.5470085470085	37.2390572390572	6.71118689021502	17.306052855925	45.0317324997632	27.7256796438382	37.5911717343942	17.3770957658426	54.9682675002368	0	9.35871933314388	89.9876858956143	0	0	0.65359477124183
152	915	836	79	22	7	4	0	0	91.3661202185792	8.63387978142076	2.40437158469945	0.765027322404372	0.437158469945355	0	0	13	5	0	19	2	7	8	15	4	2	2	0	2.07650273224044	59.0909090909091	71.4285714285714	NA	0.671892497200448	0.239234449760766	54.5454545454545	57.1428571428571	NA	10.5263157894737	36.8421052631579	78.9473684210526	42.1052631578947	10.5263157894737	10.5263157894737	21.0526315789474	0	36.8421052631579	57.8947368421053	0	0	5.26315789473684
153	1173.5	1099.5	74	15.5	4.5	1.5	0.5	0	93.6954538918816	6.30454610811839	1.31952745224197	0.383211599322027	0.128100295850683	0.0428816466552316	0	10.5	2.5	0	15	1	5	4.5	9.5	5.5	2.5	3	0	1.27719044970175	70.0854700854701	57.5	0	0.387676098614478	0.0909519555290848	52.991452991453	45	0	6.78733031674208	33.0316742081448	63.1221719457014	30.0904977375566	16.5158371040724	20.3619909502262	36.8778280542986	0	12.6696832579186	87.3303167420814	0	0	0
154	652.666666666667	553.333333333333	99.3333333333333	44.3333333333333	28.6666666666667	20.6666666666667	16.6666666666667	8.66666666666667	85.3507134587768	14.6492865412232	6.31392645543023	4.05115887171687	2.94068643371948	2.39023929801909	1.27703024099409	28.6666666666667	21.3333333333333	13.3333333333333	36.3333333333333	2	5	8	13	7	4.33333333333333	2.66666666666667	16.3333333333333	5.19798077937763	60.8182983338263	67.2771951157724	73.9651416122004	1.31116769784841	0.481919477626883	26.0869565217391	28.9405684754522	30.8641975308642	11.6550116550117	15.3846153846154	36.5384615384615	21.1538461538462	14.3356643356643	12.8205128205128	27.1561771561772	36.3053613053613	10.6060606060606	68.5897435897436	0	5.36130536130536	15.4428904428904
155	432.5	321	111.5	33.5	23.5	19.5	15	8.5	74.4556518750067	25.5443481249933	7.64719151815926	5.35593438819245	4.45844478102543	3.42104132426713	1.91904869324224	10	7.5	4.5	10.5	0	4.5	4	8.5	2	2	0	0	2.39948223819192	30.2857142857143	32.6470588235294	31.3397129186603	0.119047619047619	0	25.9047619047619	26.3725490196078	26.7942583732057	0	44.2307692307692	82.2115384615385	37.9807692307692	17.7884615384615	0	17.7884615384615	0	30.2884615384615	59.6153846153846	0	0	10.0961538461538
156	1135.66666666667	923	212.666666666667	96.3333333333333	56.3333333333333	37.6666666666667	22	7.33333333333333	81.2850333884659	18.7149666115341	8.47526419959648	4.95694321250328	3.31503590008718	1.9380768177356	0.644887761776154	75	43.6666666666667	16	109.666666666667	12	12	17	29	41.6666666666667	25.3333333333333	16.3333333333333	39	9.6537418777695	78.6010351566695	78.625361864685	72.6086956521739	3.32923151653805	1.29084495751162	32.18993621545	32.8976034858388	37.6086956521739	11.1229819563153	11.3485280151947	27.3148148148148	15.9662867996201	23.9791073124406	15.3727445394112	39.3518518518519	33.3333333333333	12.1794871794872	69.8361823361823	0	0	17.9843304843305
157	561.5	494.5	67	19	8.5	0	0	0	88.0334424308801	11.9665575691199	3.39661627803319	1.51404683977943	0	0	0	11	4	0	18	3.5	3.5	5.5	9	9	3	6	0	3.25079912891764	57.8947368421053	46.5277777777778	NA	1.33087241911052	0.73169328863472	44.7368421052632	34.7222222222222	NA	18.5714285714286	21.4285714285714	51.4285714285714	30	16.1904761904762	32.3809523809524	48.5714285714286	0	11.4285714285714	81.9047619047619	0	0	6.66666666666667
158	349	289.333333333333	59.6666666666667	18.6666666666667	11.3333333333333	7	3.66666666666667	0.666666666666667	82.906067622095	17.093932377905	5.3453325234473	3.24339870875702	1.99874959018581	1.04480381019186	0.188323917137476	15	8.66666666666667	3.33333333333333	25.3333333333333	3	6.66666666666667	5.33333333333333	12	13.3333333333333	6.66666666666667	6.66666666666667	0	7.23670444158104	80.2270381836945	76.2470862470863	94.4444444444444	3.11190965923346	1.01691877143243	60.1599587203302	61.7249417249417	77.7777777777778	10.4255698005698	26.2375356125356	47.1064814814815	20.8689458689459	26.5669515669516	26.326566951567	52.8935185185185	0	17.1741452991453	82.8258547008547	0	0	0
159	164.333333333333	99.3333333333333	65	41.3333333333333	33	25.6666666666667	17.3333333333333	7	59.880777052443	40.119222947557	25.7813615257847	20.5838851286002	15.9186800868313	10.7375753628741	4.26207946512238	11	11	9	12	0.666666666666667	5.33333333333333	2.33333333333333	7.66666666666667	4.33333333333333	3	1.33333333333333	0	7.32655413982561	25.9785145729846	32.820688083846	50.5012531328321	0.723296311531606	0.587474120082816	16.5290162986016	21.2538923065239	36.3408521303258	6.25	42.3611111111111	61.1111111111111	18.75	28.4722222222222	10.4166666666667	38.8888888888889	0	22.2222222222222	73.6111111111111	0	4.16666666666667	0
160	323.5	251	72.5	33	19	13.5	8	2	77.5774134790528	22.4225865209472	10.1811906816221	5.87479628031828	4.16019557089445	2.46333045729077	0.602530917457578	24	14	6	34	5	11.5	5.5	17	17	8	9	0	10.6332087048222	73.8888888888889	74.4444444444444	74.6031746031746	3.50742721330957	1.99917165795846	51.9444444444444	52.7777777777778	54.7619047619048	15.0309460654288	33.9080459770115	51.105216622458	17.1971706454465	22.7232537577365	26.1715296198055	48.894783377542	0	26.1715296198055	73.8284703801945	0	0	0
161	476	420	56	10	3	0	0	0	88.2352941176471	11.7647058823529	2.10084033613445	0.630252100840336	0	0	0	6	2	0	10	1	1	6	7	3	2	1	0	2.10084033613445	60	66.6666666666667	NA	0.858369098712446	0.238095238095238	60	66.6666666666667	NA	10	10	70	60	20	10	30	0	10	90	0	0	0
162	1689.66666666667	1532.66666666667	157	50.6666666666667	33.6666666666667	21.6666666666667	14.3333333333333	5.66666666666667	90.6160939672535	9.38390603274648	3.00602646943186	1.99005079074713	1.29817752499511	0.875624801491751	0.338498726200288	20	14.6666666666667	7	48	8.33333333333333	7.66666666666667	15.3333333333333	23	25	21	4	0	2.85995419033382	38.3780522078394	43.7229566411029	46.3815789473684	1.73644187325926	0.56236803189482	26.7990874373853	31.5667492266221	32.4561403508772	17.7602816089794	15.527327846468	47.4923897929272	31.9650619464592	43.5247472659626	8.98286294111015	52.5076102070728	0	7.99071742643467	92.0092825735653	0	0	0
163	391.666666666667	316.666666666667	75	26.6666666666667	17	9	5	2.33333333333333	80.725658223599	19.274341776401	6.8995864666455	4.43200507350285	2.34370496148808	1.27575062666243	0.599472855573921	16	10	3.33333333333333	30	4.66666666666667	4.66666666666667	9	13.6666666666667	16.3333333333333	7	9.33333333333333	0	7.89601622389819	59.3333333333333	58.4213172448467	64.4444444444444	4.10165273288246	1.44600197351186	34.2222222222222	30.1946419593478	31.6666666666667	16.6279159885298	16.6576248417681	44.8616600790514	28.2040352372833	24.1377974114547	31.0005425094939	55.1383399209486	0	4.88904389160144	94.1008550982976	0	0	1.01010101010101
164	597	541	56	10	0	0	0	0	90.6197654941374	9.38023450586265	1.6750418760469	0	0	0	0	6	0	0	8	0	3	3	6	2	2	0	0	1.34003350083752	60	NA	NA	0.340715502555366	0	60	NA	NA	0	37.5	75	37.5	25	0	25	0	12.5	87.5	0	0	0
165	613	540.5	72.5	14	6	2.5	0	0	88.1476206322795	11.8523793677205	2.29111480865225	0.985557404326123	0.412778702163062	0	0	11.5	5.5	0	22.5	5	3	6.5	9.5	13	3.5	9.5	0	3.66708818635607	83.3333333333333	93.75	NA	1.82958965993224	0.913474389817614	62.5	81.25	NA	21.7261904761905	13.9880952380952	42.5595238095238	28.5714285714286	15.4761904761905	41.9642857142857	57.4404761904762	0	13.6904761904762	79.7619047619048	0	4.16666666666667	2.38095238095238
166	786.333333333333	714	72.3333333333333	21.6666666666667	12.3333333333333	7	3	0	90.5683877339928	9.43161226600717	2.91410995232651	1.68773699255956	1.00010443504529	0.451770451770452	0	6.33333333333333	4.33333333333333	1.33333333333333	13.3333333333333	2.33333333333333	1.33333333333333	3.33333333333333	4.66666666666667	8.66666666666667	4.33333333333333	4.33333333333333	0	1.7334717653189	29.3093845725425	35.5555555555556	46.4285714285714	0.908167660172735	0.32764384648036	20.2798663324979	30	46.4285714285714	17.4891774891775	10.01443001443	36.7532467532467	26.7388167388167	29.8412698412698	33.4054834054834	63.2467532467533	0	10.6637806637807	75.8008658008658	0	0	13.5353535353535
167	1714	1526.66666666667	187.333333333333	81.3333333333333	56	38.6666666666667	26.6666666666667	13	89.0339908783425	10.9660091216575	4.76893917155708	3.28150892101808	2.27746795384547	1.57224336769191	0.763957046221484	61.6666666666667	41.6666666666667	18.3333333333333	88	11.3333333333333	13.6666666666667	28	41.6666666666667	46.3333333333333	25	21.3333333333333	0	5.14711505436281	75.7115061133288	74.7076124434615	72.2089314194577	1.60844090305011	0.733451567351598	47.3976299866938	49.6841907219266	53.5805422647528	12.9492099959335	15.3465302451491	47.4110286922511	32.064498447102	28.2161412340666	24.3728300736823	52.5889713077489	0	11.0367065700595	88.9632934299405	0	0	0
168	602.5	552.5	50	17.5	10	6	3.5	2.5	91.6950511747879	8.30494882521206	2.90403831633019	1.66986336855217	0.9993827058428	0.585878293843042	0.419842700221013	11.5	5	0.5	14.5	1	4.5	5	9.5	5	3.5	1.5	0	2.39325495902159	65.5228758169935	51.6483516483516	25	0.503355704697987	0.176991150442478	51.1437908496732	43.956043956044	25	5.26315789473684	30.7894736842105	66.5789473684211	35.7894736842105	23.1578947368421	10.2631578947368	33.4210526315789	0	40.5263157894737	15.5263157894737	5	7.63157894736842	31.3157894736842
169	761	599.666666666667	161.333333333333	44.6666666666667	29.3333333333333	19.3333333333333	12.6666666666667	5	78.8630061949015	21.1369938050985	5.88901197310776	3.8817976963879	2.55887941412054	1.64947148828542	0.657702017277123	38	25.3333333333333	11	70.6666666666667	7.33333333333333	15.3333333333333	12	27.3333333333333	43.3333333333333	23	20.3333333333333	0	9.21755740661729	85.1932811780948	86.5366279993644	87.2486772486773	4.50581953623131	1.21898593409153	53.1960423377819	52.2286667726045	58.8888888888889	10.5535788412501	21.6618237166182	39.116112198304	17.4542884816857	32.462689517484	28.421198284212	60.883887801696	0	10.0372610646583	89.9627389353417	0	0	0
170	365	269	96	49	33.6666666666667	19.3333333333333	14	5.66666666666667	73.5023857138339	26.4976142861661	13.444805456066	9.26930684203127	5.32317115363722	3.84603558829396	1.56330869499465	42.6666666666667	29.3333333333333	13.3333333333333	52.6666666666667	3.66666666666667	14.3333333333333	16	30.3333333333333	22.3333333333333	17.6666666666667	4.66666666666667	0	14.4951332314485	87.1505338985014	86.9633838383838	94.8863636363636	3.19787219308639	1.37371315258562	58.1520857943622	55.2714646464647	52.9545454545455	7.03601363175831	26.968085106383	57.3625310859353	30.3944459795524	33.772450953302	8.86501796076264	42.6374689140647	0	20.170857511283	79.829142488717	0	0	0
171	338	307	31	10	5	2	1	0	90.8284023668639	9.17159763313609	2.9585798816568	1.4792899408284	0.591715976331361	0.29585798816568	0	8	4	1	10	0	5	2	7	3	3	0	0	2.9585798816568	80	80	100	0.609756097560976	0	60	60	100	0	50	70	20	30	0	30	0	10	70	0	0	20
172	400.666666666667	312	88.6666666666667	40.3333333333333	25.6666666666667	12.6666666666667	6	0.666666666666667	76.801287745053	23.198712254947	10.5771441272664	6.74296905103751	3.34517752121664	1.5057960828132	0.185562185562186	25.6666666666667	17	4.66666666666667	34.3333333333333	3	15.3333333333333	9	24.3333333333333	10	5.33333333333333	4.66666666666667	0	9.10023362835099	62.9199788023317	66.3202739289696	77.3809523809524	2.59104515972949	1.09009382641151	51.510333863275	58.8270425226947	72.6190476190476	8.79015620394931	49.0237253168288	73.6313734158562	24.6076480990274	14.1062481579723	12.2623784261715	26.3686265841438	0	30.9368552903036	62.919982316534	0	5.44871794871795	0.694444444444444
173	522	405.333333333333	116.666666666667	44	25.3333333333333	18.3333333333333	11.6666666666667	1.66666666666667	77.5488760769032	22.4511239230968	8.45903007223703	4.8720122362706	3.5354782313542	2.23960146312792	0.315981779166764	20.6666666666667	13.3333333333333	7	34.3333333333333	4.33333333333333	11	6.66666666666667	17.6666666666667	16.6666666666667	9	7.66666666666667	0	6.71052795652632	46.9907407407407	52.8571428571429	59.8484848484848	2.92882596663538	1.10749756359296	37.2685185185185	40	42.6767676767677	10.518982932776	36.1024033437827	63.4273772204807	27.324973876698	19.435736677116	17.1368861024033	36.5726227795193	0	10.1271334029955	87.8526645768025	0	1.01010101010101	1.01010101010101
174	605	496	109	43.6666666666667	29.6666666666667	22.3333333333333	16	7.33333333333333	82.1133176504241	17.8866823495759	7.09081337461165	4.79822633979003	3.61738438258277	2.58367811933325	1.17574853112863	28	19	11.6666666666667	43.3333333333333	3	11.3333333333333	13	24.3333333333333	13	9.33333333333333	3.66666666666667	6	7.05810852266294	64.3456790123457	64.016290726817	73.6531986531987	2.70674826454777	0.608145613623171	41.3333333333333	41.5256892230576	44.9915824915825	7.17814588782331	23.5251380412671	53.3129904097646	29.7878523684975	20.2848009299622	10.2295844231328	30.514385353095	16.1726242371404	17.7855274629468	72.6968904388259	0	0	9.51758209822726
175	374.5	231.5	143	78	49.5	30	15.5	7	67.2211401800284	32.7788598199716	16.0900405327157	9.55019213560036	5.44428067589619	2.801758172343	1.44825498762963	52.5	37	11.5	61.5	1.5	15.5	22	37.5	24	17.5	6.5	0	12.7954413854819	61.41065830721	67.7659574468085	86.6666666666667	2.91643139469226	1.23330970105164	32.884012539185	36.5957446808511	26.6666666666667	11.5497076023392	18.7134502923977	43.1286549707602	24.4152046783626	40.9356725146199	15.9356725146199	56.8713450292398	0	20.0292397660819	79.53216374269	0.43859649122807	0	0
176	245	183	62	17	3	1	0	0	74.6938775510204	25.3061224489796	6.93877551020408	1.22448979591837	0.408163265306122	0	0	13	3	0	16	0	6	9	15	1	1	0	0	6.53061224489796	76.4705882352941	100	NA	1.31578947368421	0	76.4705882352941	100	NA	0	37.5	93.75	56.25	6.25	0	6.25	0	25	75	0	0	0
177	465.666666666667	423	42.6666666666667	15	8.66666666666667	4.66666666666667	0.666666666666667	0	90.8585255192135	9.14147448078649	3.22906294663757	1.86083413897629	0.992284180612383	0.145961208737276	0	9.33333333333333	5.66666666666667	0.333333333333333	15	3.66666666666667	2.33333333333333	5.33333333333333	7.66666666666667	7.33333333333333	3.33333333333333	4	0	3.25893855541828	62.3809523809524	64.6645021645022	50	1.27051072581906	0.878530877606514	46.6468253968254	52.7056277056277	50	23.7214247740564	18.3200425305688	53.3652312599681	35.0451887293993	21.9670388091441	24.6677299308878	46.6347687400319	0	8.76129718234981	91.2387028176502	0	0	0
178	501	439.666666666667	61.3333333333333	26.3333333333333	9.66666666666667	3	0	0	87.7332525654317	12.2667474345683	5.25705129586458	1.92526628001295	0.60235136750752	0	0	18.3333333333333	7.66666666666667	0	26	3.66666666666667	9	8.33333333333333	17.3333333333333	0	0	0	8.66666666666667	5.23977771268814	70.0622710622711	79.1666666666667	NA	1.64862390277457	0.840594304372972	59.6923076923077	79.1666666666667	NA	13.6237144585602	35.452712240371	68.1165557572091	32.6638435168381	0	0	0	31.8834442427909	16.5880217785844	83.4119782214156	0	0	0
179	289	250	39	13	7	4	2	0	86.5051903114187	13.4948096885813	4.49826989619377	2.42214532871972	1.3840830449827	0.69204152249135	0	4	3	1	8	0	2	3	5	3	3	0	0	2.7681660899654	30.7692307692308	42.8571428571429	50	1.44927536231884	0	30.7692307692308	42.8571428571429	50	0	25	62.5	37.5	37.5	0	37.5	0	25	62.5	0	0	12.5
180	510.333333333333	370.666666666667	139.666666666667	24.3333333333333	11.3333333333333	7.33333333333333	2	0	72.6397938659013	27.3602061340987	4.76954589818668	2.21942903374942	1.43442468343864	0.391554056223352	0	20	10.6666666666667	2	43.3333333333333	6.33333333333333	10	6.33333333333333	16.3333333333333	27	13.3333333333333	13.6666666666667	0	8.49318718857554	81.9947665056361	94.212962962963	100	4.79840640051908	1.70139400563251	59.2391304347826	68.9814814814815	55.5555555555556	14.8814847942755	22.6011230371696	37.1633373086861	14.5622142715166	30.9108527131783	31.9258099781356	62.8366626913139	0	3.87348439674021	96.1265156032598	0	0	0
181	370	298	72	25.6666666666667	16.6666666666667	8.33333333333333	3.66666666666667	1.66666666666667	80.5411740759649	19.4588259240351	6.80220627246063	4.38760256397423	2.25026777580908	1.00608626885692	0.446026073522395	18.3333333333333	12	3	31.3333333333333	5	10.3333333333333	6.33333333333333	16.6666666666667	14.6666666666667	8	6.66666666666667	0	8.49810304613752	74.3191721132898	75.7777777777778	82.2222222222222	3.83790107798615	1.73991447377405	57.2167755991285	59.7777777777778	64.4444444444444	16.3200633788869	33.349838251799	53.2019541823463	19.8521159305473	25.2030104971281	21.5950353205255	46.7980458176537	0	17.1948240575692	82.8051759424308	0	0	0
182	456	374.333333333333	81.6666666666667	22.3333333333333	11.3333333333333	5	0.666666666666667	0	82.1260832733042	17.8739167266958	4.89538725149785	2.48496998909102	1.08351710426631	0.151171579743008	0	15.6666666666667	9.33333333333333	0.666666666666667	27	2.66666666666667	13	6.66666666666667	19.6666666666667	7.33333333333333	3.66666666666667	3.66666666666667	0	5.89603878695011	70.0037707390649	79.9206349206349	100	2.577399810059	0.710421503073971	61.4504776269482	72.9365079365079	100	10.6103801169591	49.7149122807018	72.6681286549708	22.953216374269	15.1608187134503	12.1710526315789	27.3318713450292	0	21.6191520467836	78.3808479532164	0	0	0
183	630	561	69	26	15	11	6	5	89.047619047619	10.952380952381	4.12698412698413	2.38095238095238	1.74603174603175	0.952380952380952	0.793650793650794	23	13	5	29	3	6	7	13	15	10	5	1	4.6031746031746	88.4615384615385	86.6666666666667	83.3333333333333	0.993377483443709	0.53475935828877	50	53.3333333333333	33.3333333333333	10.3448275862069	20.6896551724138	44.8275862068966	24.1379310344828	34.4827586206897	17.2413793103448	51.7241379310345	3.44827586206897	10.3448275862069	79.3103448275862	0	6.89655172413793	3.44827586206897
184	706	663	43	10	2	2	2	2	93.9093484419263	6.09065155807365	1.41643059490085	0.28328611898017	0.28328611898017	0.28328611898017	0.28328611898017	5	0	0	13	4	2	3	5	8	5	3	0	1.8413597733711	50	0	0	1.14942528735632	0.603318250377074	50	0	0	30.7692307692308	15.3846153846154	38.4615384615385	23.0769230769231	38.4615384615385	23.0769230769231	61.5384615384615	0	7.69230769230769	92.3076923076923	0	0	0
185	316	264.5	51.5	13.5	0	0	0	0	83.7055990367249	16.2944009632751	4.27353000200682	0	0	0	0	11.5	0	0	18	1	8.5	5	13.5	4.5	3	1.5	0	5.65121412803532	84.8901098901099	NA	NA	2.11609215540274	0.36231884057971	81.043956043956	NA	NA	4.54545454545455	47.7272727272727	76.9480519480519	29.2207792207792	16.2337662337662	6.81818181818182	23.0519480519481	0	19.8051948051948	74.3506493506493	0	5.84415584415584	0
186	693.333333333333	608.666666666667	84.6666666666667	29.6666666666667	17	11.6666666666667	8.66666666666667	3.33333333333333	87.8194078843499	12.1805921156501	4.24626633433076	2.43737034462039	1.69358337714374	1.26862263099485	0.507324781755968	15.6666666666667	10	5.33333333333333	24.6666666666667	3.33333333333333	5.66666666666667	10	15.6666666666667	9	4.33333333333333	4.66666666666667	0	3.52279246781949	52.4955436720143	59.919028340081	56.9444444444444	1.34620204952686	0.559825979326138	47.0291146761735	53.8461538461538	47.2222222222222	14.4742443593018	22.7756492124308	63.0268199233716	40.2511707109408	16.1558109833972	20.8173690932312	36.9731800766284	0	25.776926351639	69.90208599404	0	2.46913580246914	1.85185185185185
187	337.666666666667	269.666666666667	68	30.3333333333333	19.3333333333333	14	10.3333333333333	5.33333333333333	79.4296853244222	20.5703146755778	9.18648473034438	5.79541446208113	4.25582474705282	3.07026826325072	1.57542003156038	24	16.3333333333333	8	30.3333333333333	2.66666666666667	11	10.3333333333333	21.3333333333333	9	5.66666666666667	3.33333333333333	0	9.20115102571243	78.8814285019219	84.3859649122807	76.0942760942761	2.18992981242096	1.09811199858593	66.3990658298059	73.9473684210526	60.9427609427609	9.36507936507936	35.2976190476191	69.8214285714286	34.5238095238095	18.4722222222222	11.7063492063492	30.1785714285714	0	15.8730158730159	84.1269841269841	0	0	0
188	675	547	128	36	19.3333333333333	8.66666666666667	6	1	81.0532138510897	18.9467861489103	5.33331597934007	2.86376681439253	1.27979192562078	0.887895372774622	0.147508942729653	17.3333333333333	9.66666666666667	2.33333333333333	28.3333333333333	2	6.66666666666667	5.66666666666667	12.3333333333333	16	11.6666666666667	4.33333333333333	0	4.21517107783483	48.4269984269984	51.5037593984962	44.4444444444444	1.72783751947993	0.36627757978395	29.8248248248248	28.2511835143414	22.2222222222222	8.19256756756757	22.3536036036036	45.3265765765766	22.972972972973	38.8513513513514	15.8220720720721	54.6734234234234	0	16.5822072072072	79.2511261261261	0	2.08333333333333	2.08333333333333
189	361.333333333333	306.333333333333	55	19.6666666666667	9.66666666666667	4.33333333333333	1	0	84.729909933773	15.270090066227	5.50230258452262	2.67457282584877	1.19201531779551	0.265520735073193	0	16.6666666666667	7.66666666666667	1	28	4.33333333333333	7.33333333333333	8	15.3333333333333	12.6666666666667	6.33333333333333	6.33333333333333	0	7.79483147531885	84.5446950710109	78.4511784511784	100	3.32030157611553	1.42097516478955	57.3099415204678	47.1380471380471	75	15.2777777777778	25.5555555555556	54.1666666666667	28.6111111111111	22.7777777777778	23.0555555555556	45.8333333333333	0	14.4444444444444	81.1111111111111	0	0	4.44444444444444
190	494	434	60	11	3	1	0.5	0	87.8902662993572	12.1097337006428	2.22353404171586	0.615735274826184	0.206611570247934	0.103305785123967	0	5.5	1	0	13	2	4	1	5	8	4.5	3.5	0	2.66135379771743	51.6666666666667	20	0	1.57456004939796	0.460829493087558	46.6666666666667	10	0	10	31.6666666666667	48.3333333333333	16.6666666666667	34.1666666666667	17.5	51.6666666666667	0	24.1666666666667	56.6666666666667	0	0	19.1666666666667
191	394	294	100	44	32	22	15	3	74.6192893401015	25.3807106598985	11.1675126903553	8.12182741116751	5.58375634517767	3.80710659898477	0.761421319796954	27	22	10	31	1	11	9	20	11	8	3	0	7.86802030456853	61.3636363636364	68.75	66.6666666666667	1.14285714285714	0.340136054421769	45.4545454545455	56.25	60	3.2258064516129	35.4838709677419	64.5161290322581	29.0322580645161	25.8064516129032	9.67741935483871	35.4838709677419	0	32.258064516129	67.741935483871	0	0	0
192	579.666666666667	474.666666666667	105	46	28.3333333333333	18.6666666666667	11	3.66666666666667	81.8935333948794	18.1064666051206	7.93332596534058	4.88472789030401	3.21603023232596	1.89603447234558	0.631216144723812	35	22.3333333333333	9.33333333333333	49.6666666666667	7	15	16.3333333333333	31.3333333333333	18.3333333333333	9	9.33333333333333	0	8.57223878651077	75.9852284818085	78.5352195697023	83.5449735449735	2.75552151968691	1.47470136072628	62.6414625046636	66.7580312407899	62.3280423280423	14.0189409096972	30.1587301587302	63.171935440843	33.0132052821128	18.1272509003601	18.7008136587969	36.828064559157	0	16.1131119114312	75.1500600240096	2.69441109777244	6.04241696678671	0
193	1055	920	135	52.3333333333333	34.3333333333333	22.3333333333333	14.6666666666667	5.33333333333333	87.2576547233778	12.7423452766222	4.95299857659002	3.27079135007682	2.12053236633391	1.40123715825168	0.514249285101033	40.3333333333333	27	12.3333333333333	57.6666666666667	6.33333333333333	33.6666666666667	11	44.6666666666667	13	8.33333333333333	4.66666666666667	0	5.47468121330137	77.2235685435971	78.5218702865762	84.2261904761905	1.73797528636238	0.702644322379292	67.6626277025422	70.412267471091	70.5357142857143	11.2012827530069	56.4821832063211	76.2848581814099	19.8026749750888	15.1842729428936	8.53086887569646	23.7151418185901	0	18.6641264227471	78.9707100051928	0.574712643678161	0.641025641025641	1.14942528735632
194	519.333333333333	418	101.333333333333	37	22.6666666666667	14	9.33333333333333	3.33333333333333	80.4044740207005	19.5955259792995	7.13812284369798	4.35010353129554	2.69851297957021	1.77041755222643	0.631213317666845	21.3333333333333	13.3333333333333	5.33333333333333	26.6666666666667	0.666666666666667	15	6.33333333333333	21.3333333333333	5.33333333333333	4.33333333333333	1	0	5.17064304597999	57.6288005080575	58.5137593146746	57.2344322344322	1.12638390803614	0.171379605826907	50.3691355084544	46.5058968491463	49.9084249084249	2.66666666666667	55.3333333333333	79.3333333333333	24	16.6666666666667	4	20.6666666666667	0	19.5555555555556	77.7777777777778	0	1.33333333333333	1.33333333333333
195	912.333333333333	637.666666666667	274.666666666667	92.3333333333333	65	48	31.6666666666667	13.6666666666667	69.9538593429908	30.0461406570092	10.1070505730425	7.1250693062668	5.25712532734329	3.47573418781279	1.49454832872662	68.6666666666667	47.6666666666667	22.3333333333333	125	13.3333333333333	11.6666666666667	19.3333333333333	31	94	46.6666666666667	47.3333333333333	0	13.6699000629726	74.40232187805	73.8459903317904	71.0441624420119	6.84709195398858	2.0924767812013	31.2598243180767	33.1883224055932	40.330653233879	10.7954577218728	9.2609713487072	24.9447239692523	15.6837526205451	37.2848707197764	37.7704053109713	75.0552760307477	0	17.4683787561146	78.129105520615	0	0	4.40251572327044
196	354	301	53	17	7	3	1	0	85.0282485875706	14.9717514124294	4.80225988700565	1.9774011299435	0.847457627118644	0.282485875706215	0	6	3	0	8	1	3	4	7	1	0	1	0	2.25988700564972	35.2941176470588	42.8571428571429	0	0.593471810089021	0.332225913621262	35.2941176470588	42.8571428571429	0	12.5	37.5	87.5	50	0	12.5	12.5	0	0	75	0	12.5	12.5
197	514	447	67	24	11.6666666666667	5.33333333333333	3.33333333333333	1	86.9454246296456	13.0545753703544	4.68254562016911	2.27539665725188	1.04301164827125	0.654995229165732	0.201102657227536	13	6.66666666666667	1.66666666666667	15.6666666666667	1	4.66666666666667	6	10.6666666666667	5	4	1	0	3.05490369419243	54.5454545454545	56.8764568764569	43.3333333333333	0.549478299076588	0.231320717471085	42.2077922077922	48.2517482517483	36.6666666666667	6.40522875816993	30.5882352941176	68.2352941176471	37.6470588235294	25.359477124183	6.40522875816993	31.7647058823529	0	18.9542483660131	74.3790849673203	0	0	6.66666666666667
198	435	316.666666666667	118.333333333333	40.6666666666667	23	17.3333333333333	10.6666666666667	3	72.9094882162209	27.0905117837791	9.45649781710437	5.37856650339776	4.05244494891178	2.46591884237062	0.655679089297017	30	16.3333333333333	8	47	2.66666666666667	9.66666666666667	11	20.6666666666667	26.3333333333333	15.6666666666667	10.6666666666667	0	10.8564162713385	73.6634460547504	69.7701149425287	74.8484848484849	4.24433326401479	0.84157875410617	46.1433172302738	43.2758620689655	49.6969696969697	5.19022423784329	21.2641391839387	44.5956160241875	23.3314768402488	34.1157125618278	21.2886714139847	55.4043839758125	0	10.9997215260373	89.0002784739627	0	0	0
199	867.666666666667	729.666666666667	138	46.3333333333333	25.3333333333333	19.3333333333333	13	4.66666666666667	84.1103625512692	15.8896374487308	5.30968757081897	2.91177131713	2.22992382010421	1.49561602791591	0.537826408125011	26.3333333333333	14	7.33333333333333	32.3333333333333	1.33333333333333	11	10.6666666666667	21.6666666666667	10.6666666666667	5.33333333333333	5.33333333333333	0	3.72440929763817	60.1602564102564	58.7216248506571	60.9848484848485	0.731153822654229	0.183499122584622	47.4099511599512	50.3982477100757	57.6515151515151	3.93120393120393	33.9278672612006	67.1853671853672	33.2574999241666	16.5195498528832	16.2950829617496	32.8146328146328	0	19.6651196651197	80.3348803348803	0	0	0
200	461	395	66	16	4	2	1	0	85.6832971800434	14.3167028199566	3.470715835141	0.867678958785249	0.433839479392625	0.216919739696312	0	8	0	0	11	0	9	1	10	1	1	0	0	2.38611713665944	50	0	0	0.674157303370786	0	50	0	0	0	81.8181818181818	90.9090909090909	9.09090909090909	9.09090909090909	0	9.09090909090909	0	27.2727272727273	54.5454545454545	0	9.09090909090909	9.09090909090909
201	248	184	64	24.6666666666667	14.3333333333333	9.33333333333333	6	2.66666666666667	74.3122827704048	25.6877172295952	9.89142710810368	5.74899581594935	3.75976887522179	2.45591442698568	1.09303515942648	13.6666666666667	7.66666666666667	2	23	4.33333333333333	10	5	15	8	2.33333333333333	5.66666666666667	0	9.10605361560224	54.3218390804598	50.5698005698006	33.1746031746032	4.10119473128076	2.31026050796446	45.2068965517241	39.6723646723647	26.5079365079365	18.8209494324045	46.3041795665635	65.0928792569659	18.7886996904025	12.1646026831785	22.7425180598555	34.9071207430341	0	12.1323529411765	87.8676470588235	0	0	0
202	297	258.5	38.5	10.5	3	0	0	0	86.9720191465897	13.0279808534103	3.53654792900754	0.994849521903744	0	0	0	8	3	0	14.5	0.5	5	4.5	9.5	5	2.5	2.5	0	4.88726933703228	75	100	NA	2.32276826079519	0.181159420289855	65.4545454545455	75	NA	3.33333333333333	34.7619047619048	65.2380952380952	30.4761904761905	17.1428571428571	17.6190476190476	34.7619047619048	0	17.3809523809524	82.6190476190476	0	0	0
203	208	163	45	10	1	0	0	0	78.3653846153846	21.6346153846154	4.80769230769231	0.480769230769231	0	0	0	7	0	0	11	1	5	3	8	3	1	2	0	5.28846153846154	70	0	NA	2.02020202020202	0.613496932515337	70	0	NA	9.09090909090909	45.4545454545455	72.7272727272727	27.2727272727273	9.09090909090909	18.1818181818182	27.2727272727273	0	27.2727272727273	72.7272727272727	0	0	0
204	311	262.666666666667	48.3333333333333	17	10	6	2.66666666666667	0.333333333333333	84.5429703168873	15.4570296831127	5.34523451378145	3.21100868145092	1.91616884419231	0.829662340267033	0.104166666666667	9	5	0	13.3333333333333	0.666666666666667	5	4.33333333333333	9.33333333333333	4	2.33333333333333	1.66666666666667	0	4.24900435505129	54.4444444444444	50.9259259259259	0	1.47769413035398	0.26351281253242	40.9401709401709	37.037037037037	0	5.71428571428571	35.5952380952381	70.1190476190476	34.5238095238095	17.0238095238095	12.8571428571429	29.8809523809524	0	11.1309523809524	28.6904761904762	0	0	60.1785714285714
205	404	348.333333333333	55.6666666666667	16	5	0.666666666666667	0	0	86.4207178445203	13.5792821554797	3.89513742776234	1.18342985886429	0.171108620697058	0	0	11	4.33333333333333	0	18.6666666666667	1	2.66666666666667	7.33333333333333	10	4.33333333333333	3.66666666666667	0.666666666666667	4.33333333333333	4.55863980971871	68.4343434343434	93.3333333333333	NA	1.96459246383899	0.264990178345683	43.0555555555556	60	NA	4.56521739130435	12.0289855072464	46.304347826087	34.2753623188406	17.2463768115942	3.11594202898551	20.3623188405797	33.3333333333333	9.47603121516165	78.9464882943144	0	1.66666666666667	9.9108138238573
206	367.666666666667	267.666666666667	100	25	10	3.33333333333333	0	0	72.8317949251811	27.1682050748189	6.80040469358375	2.71145506553114	0.906174268665891	0	0	16.3333333333333	7.33333333333333	0	25.3333333333333	1.66666666666667	7	7.66666666666667	14.6666666666667	10.6666666666667	6	4.66666666666667	0	6.90642818378636	67.1825396825397	72.2222222222222	NA	2.64763357145434	0.6295137681999	51.1111111111111	49.7222222222222	NA	6.91244239631336	28.4754224270353	58.9861751152074	30.510752688172	24.4239631336406	16.5898617511521	41.0138248847926	0	15.1305683563748	83.2821300563236	1.58730158730159	0	0
207	1527.33333333333	1360	167.333333333333	52.6666666666667	33.3333333333333	21.6666666666667	16	5.66666666666667	89.0574944879997	10.9425055120003	3.43758083926273	2.17775159916569	1.41860232919018	1.04415829611355	0.369988843431431	17	11	5.33333333333333	19.3333333333333	0.666666666666667	8	6.66666666666667	14.6666666666667	4.66666666666667	3.33333333333333	1.33333333333333	0	1.26820848429573	33.1886238269217	33.2675194660734	33.7179487179487	0.159219045636425	0.0494926998267755	26.1429901855434	25.8342602892102	26.3675213675214	2.46913580246914	41.6329966329966	74.2368125701459	32.6038159371493	16.8013468013468	8.9618406285073	25.7631874298541	0	29.0965207631874	69.668911335578	0	0	1.23456790123457
208	818	678	140	64.6666666666667	40.3333333333333	27	15.3333333333333	5	82.8721936707143	17.1278063292857	7.91533225235609	4.94682350417782	3.32175465488075	1.88429217259813	0.617598625083261	50.6666666666667	31.3333333333333	13	64	3.33333333333333	24.6666666666667	16.3333333333333	41	23	14	9	0	7.82426049688937	79.0145801910508	77.7744107744108	82.962962962963	1.77845027024535	0.497997093099855	60.1407742584213	58.7755331088664	55.5555555555556	5.47373374468951	39.4026875622916	64.713253547154	25.3105659848623	21.1462455817544	14.1405008710917	35.2867464528461	0	18.5305913112904	77.8365995965749	1.68521206257055	0	1.94759702956424
209	1162.66666666667	1020.66666666667	142	47.6666666666667	25.3333333333333	15.3333333333333	8	3	87.7762553514794	12.2237446485206	4.10667060148521	2.17977619096624	1.32078773675657	0.691721371315236	0.258290883094585	38	22	7.33333333333333	57	4.66666666666667	9.33333333333333	21.3333333333333	30.6666666666667	26.3333333333333	14.6666666666667	11.6666666666667	0	4.90713210894458	80.2573760200879	86.9259259259259	94.4444444444444	1.70145753404318	0.454412136949948	54.3084327265118	57.3703703703704	53.8888888888889	8.4941829719725	15.9347640871967	52.5757976379341	36.6410335507374	26.3235207709031	21.1006815911628	47.4242023620659	0	20.3390328456431	71.6548416475704	0	0	8.00612550678653
210	342	265	77	38.3333333333333	24.6666666666667	15	9	4	77.670426778273	22.329573221727	11.0881778362471	7.14483723800136	4.33538840763278	2.60802482966662	1.1392113030127	24.3333333333333	16.3333333333333	5.66666666666667	39.3333333333333	3.33333333333333	15.3333333333333	15.3333333333333	30.6666666666667	8.66666666666667	5.66666666666667	3	0	11.6965080923229	69.2196679438059	70.878721859114	65	4.9943934943294	1.2729319687022	59.7688378033206	63.9796659404503	62.2222222222222	8.42843812805053	37.3151737008326	80.6524547803618	43.3372810795291	12.5322997416021	6.81524547803618	19.3475452196382	0	27.0277060005742	68.6441286247488	0	0.694444444444444	3.63372093023256
211	394	302.666666666667	91.3333333333333	28.3333333333333	10	1.33333333333333	0	0	76.7618812466583	23.2381187533417	7.24419859506785	2.56990285846061	0.344613411873134	0	0	12.3333333333333	4	0	17	0.666666666666667	8.33333333333333	4	12.3333333333333	4.66666666666667	4	0.666666666666667	0	4.344380055322	44.503862150921	47.1306471306471	NA	1.29574209545391	0.233100233100233	37.8292731233908	47.1306471306471	NA	3.17460317460317	48.015873015873	72.2222222222222	24.2063492063492	23.4126984126984	4.36507936507936	27.7777777777778	0	17.1957671957672	78.1746031746032	0	0	4.62962962962963
212	689.666666666667	592.333333333333	97.3333333333333	30.3333333333333	16.3333333333333	12.3333333333333	8.66666666666667	2.66666666666667	85.882662312762	14.117337687238	4.40601672546273	2.40390607609815	1.84720755083341	1.29311448064499	0.385036725353299	17.6666666666667	8.66666666666667	5	49	12.3333333333333	5	5	10	36.6666666666667	9.33333333333333	27.3333333333333	2.33333333333333	7.09410487867899	57.5172811059908	53.5524331189966	59.7222222222222	4.78427016125761	2.10196925244319	32.5460829493088	35.1115344923394	34.7222222222222	25.746069285683	10.0185404166484	20.3197126965357	10.3011722798873	18.6624622257259	55.8326398925532	74.4951021182791	5.18518518518519	5.99804376706229	93.261215492197	0	0	0.740740740740741
213	529.333333333333	493.333333333333	36	12	5.33333333333333	3.33333333333333	1.66666666666667	0.333333333333333	93.1707270738137	6.8292729261863	2.26845556947374	1.00748301475259	0.631292854240725	0.316453004000513	0.0658761528326746	6	3.33333333333333	1	7.66666666666667	0	6	0.666666666666667	6.66666666666667	1	0.666666666666667	0.333333333333333	0	1.45116248185743	49.5532245532246	62.3809523809524	55.5555555555556	0.32197634937361	0	46.989121989122	57.6190476190476	44.4444444444444	0	80.5555555555556	88.8888888888889	8.33333333333333	8.33333333333333	2.77777777777778	11.1111111111111	0	36.6666666666667	49.4444444444444	0	0	13.8888888888889
214	506	440.5	65.5	31	19	8	5	3	87.05977521767	12.94022478233	6.10179294389821	3.738295843559	1.57253841464368	0.974629921998343	0.588529535897957	26.5	16.5	3	37.5	3	19.5	12	31.5	6	2	4	0	7.38006659059291	83.945945945946	85.6521739130435	37.5	2.31615903257694	0.68625934519206	74.5405405405405	73.6231884057971	25	8.88888888888889	50	82.7777777777778	32.7777777777778	5.55555555555556	11.6666666666667	17.2222222222222	0	28.3333333333333	71.6666666666667	0	0	0
215	541	399	142	68	46.5	34	20.5	6	73.7371528537065	26.2628471462935	12.5697026022305	8.59392083971135	6.28075114804286	3.7847829652307	1.10806636781106	56	38	16.5	73.5	4.5	13.5	17	30.5	43	24.5	18.5	0	13.5940575114804	82.3529411764706	81.6666666666667	79.5	3.71133559806901	1.15661498187676	43.3823529411765	48.4722222222222	62.125	5.8361391694725	18.2098765432099	41.3019079685746	23.0920314253648	33.4736251402918	25.2244668911336	58.6980920314254	0	13.6083052749719	83.7822671156004	0	1.23456790123457	1.37485970819304
216	573.666666666667	500.666666666667	73	33.3333333333333	19.6666666666667	11.3333333333333	4.66666666666667	1	87.2745592296068	12.7254407703932	5.81040812832303	3.42938083092247	1.97450845209588	0.813737263933908	0.174322301319799	22.3333333333333	13.6666666666667	3.66666666666667	32.3333333333333	4	10.3333333333333	7.33333333333333	17.6666666666667	14.6666666666667	7	7.66666666666667	0	5.62911799193682	67.0343137254902	69.5767195767196	82.1428571428571	1.8490550058219	0.799277954790082	51.0416666666667	50.7407407407407	49.6031746031746	13.1007751937984	31.7441860465116	53.2687338501292	21.5245478036176	21.0271317829457	25.7041343669251	46.7312661498708	0	23.249354005168	70.374677002584	0	0	6.37596899224806
217	231	169.333333333333	61.6666666666667	29.3333333333333	14.6666666666667	8.66666666666667	6.66666666666667	2	72.8694720802176	27.1305279197824	12.6246233146363	6.4222676187189	3.93780255222252	3.04736163781166	0.842770845255535	20.3333333333333	11.3333333333333	5	25.3333333333333	0.666666666666667	1.33333333333333	2.66666666666667	4	1.33333333333333	1	0.333333333333333	20	11.382053493163	71.4705882352941	77.5132275132275	75.3968253968254	2.73141227197656	0.468435961955404	17.2549019607843	16.7989417989418	14.2857142857143	2.49094202898551	5.38949275362319	16.8521394064872	11.462646652864	4.62387853692201	1.44927536231884	6.07315389924086	77.0747066942719	23.8742236024845	70.4602311939268	0	1.44927536231884	4.21626984126984
218	495.333333333333	401.333333333333	94	23.3333333333333	8	3.33333333333333	0.333333333333333	0	80.7772150426708	19.2227849573292	4.81775390665783	1.64740161104514	0.723201246913926	0.0742390497401633	0	19.6666666666667	6.33333333333333	0	39.6666666666667	6.33333333333333	9	10.6666666666667	19.6666666666667	20	11.3333333333333	8.66666666666667	0	8.11003917653744	85.8934169278997	80.5555555555556	0	4.3084025383014	1.58902094712218	75.1746136501127	59.7222222222222	0	16.213085011039	21.8801232867729	49.4469582704877	27.5668349837148	29.137429776816	21.4156119526964	50.5530417295123	0	14.71681203139	83.1092749251317	0	2.17391304347826	0
219	517	456.333333333333	60.6666666666667	28.3333333333333	19.6666666666667	12.6666666666667	8.33333333333333	4.33333333333333	88.112715596509	11.887284403491	5.72780218955095	4.02960660049049	2.59651300005514	1.70446219989509	0.890356401515871	21.3333333333333	14.6666666666667	6.33333333333333	26.6666666666667	1.66666666666667	9.33333333333333	7.66666666666667	17	7.33333333333333	4.33333333333333	3	2.33333333333333	5.46439459957002	75.7662835249042	74.6867167919799	75.9259259259259	1.13455493131076	0.364208057408814	56.1063218390805	52.2138680033417	59.7222222222222	6.18342151675485	34.5432098765432	63.5520282186949	29.0088183421517	16.5202821869489	11.1869488536155	27.7072310405644	8.74074074074074	23.2134038800705	71.8483245149912	0	1.23456790123457	3.7037037037037
220	959.666666666667	865.333333333333	94.3333333333333	24.3333333333333	13.6666666666667	7.33333333333333	4	0.333333333333333	90.1638234994545	9.83617650054552	2.53231170845254	1.41584096657455	0.761568551956805	0.418746722690509	0.0349406009783368	12	6.66666666666667	1.33333333333333	18.3333333333333	3.33333333333333	3.66666666666667	2.33333333333333	6	0.333333333333333	0.333333333333333	0	12	1.90226480134246	51.969741624914	49.4230769230769	41.6666666666667	0.668652732693292	0.380281086802032	24.5407210924452	15.9615384615385	16.6666666666667	16.8065268065268	20.5710955710956	32.8321678321678	12.2610722610723	2.56410256410256	0	2.56410256410256	64.6037296037296	17.8787878787879	27.983682983683	0	0	54.1375291375291
221	609	515	94	24	11.6666666666667	6.66666666666667	3.33333333333333	1.33333333333333	84.484676685084	15.515323314916	3.96743341629112	1.94058967728209	1.1052339414726	0.558758120356313	0.225959707990531	15.3333333333333	7.66666666666667	1.33333333333333	32.3333333333333	7	4	7.33333333333333	11.3333333333333	21	10.6666666666667	10.3333333333333	0	5.31104834851764	64.5694696511393	69.3137254901961	27.7777777777778	2.89603856497346	1.33233291130331	42.939604759024	47.8921568627451	27.7777777777778	21.3517665130568	12.7803379416283	35.9447004608295	23.1643625192012	32.6881720430108	31.3671274961598	64.0552995391705	0	5.25345622119816	94.7465437788018	0	0	0
222	719	649.5	69.5	15.5	7.5	4.5	1.5	0	90.3737242897554	9.6262757102446	2.14288341978442	1.02918426183547	0.615806705816522	0.206688778009476	0	4.5	3.5	0	8.5	0.5	0	4	4	4.5	1	3.5	0	1.18543516942671	28.2894736842105	47.7272727272727	0	0.576460359504216	0.0782472613458529	17.3245614035088	30.6818181818182	0	5.55555555555556	0	49.3055555555556	49.3055555555556	11.8055555555556	38.8888888888889	50.6944444444444	0	0	100	0	0	0
223	308.333333333333	267.666666666667	40.6666666666667	16.6666666666667	9.66666666666667	6.33333333333333	2.33333333333333	0.333333333333333	86.6449139150618	13.3550860849382	5.48784092118174	3.13956833398355	1.98099786807271	0.760164091408845	0.0989119683481701	12.3333333333333	7.33333333333333	1.66666666666667	15	1.66666666666667	5	4.66666666666667	9.66666666666667	5.33333333333333	3	2.33333333333333	0	4.85772045349758	73.6904761904762	75	83.3333333333333	0.906789583054971	0.563543234991016	53.452380952381	58.3333333333333	41.6666666666667	10.3703703703704	34.8148148148148	66.4814814814815	31.6666666666667	19.0740740740741	14.4444444444444	33.5185185185185	0	6.85185185185185	87.5925925925926	0	0	5.55555555555555
224	625	551.333333333333	73.6666666666667	21.6666666666667	9	3.33333333333333	1.33333333333333	0	88.224142925396	11.775857074604	3.49541472529398	1.43468083036717	0.526249276091814	0.20943647200266	0	12.3333333333333	4.33333333333333	0.333333333333333	16.3333333333333	1.33333333333333	7	4.66666666666667	11.6666666666667	4.66666666666667	3	1.66666666666667	0	2.64415869989227	55.5805626598465	49.8931623931624	16.6666666666667	0.657287243281153	0.241804524706102	43.5055413469736	43.1623931623932	0	8.23586744639376	39.8635477582846	68.9083820662768	29.0448343079922	19.1520467836257	11.9395711500975	31.0916179337232	0	15.3508771929825	76.3157894736842	0	0	8.33333333333333
225	396.333333333333	325	71.3333333333333	17	7.66666666666667	2	0	0	82.0034548077814	17.9965451922186	4.32752204316446	1.950683300763	0.523677526475544	0	0	12	5	0	20.3333333333333	2.33333333333333	6	5.33333333333333	11.3333333333333	9	5.33333333333333	3.66666666666667	0	5.15942792643154	70.1066391468868	66.6666666666667	NA	2.17773637722227	0.731060597149984	59.9862401100791	56.9444444444444	NA	11.4452798663325	29.0726817042606	55.3049289891395	26.2322472848789	26.3993316624896	18.2957393483709	44.6950710108605	0	22.7234753550543	77.2765246449457	0	0	0
226	441.666666666667	317.666666666667	124	58.6666666666667	41.3333333333333	31.6666666666667	23.3333333333333	8	71.8940682258111	28.1059317741889	13.2942687642354	9.36393867501531	7.17135813207472	5.2828214399551	1.81914277722486	35.3333333333333	26.6666666666667	16	46.3333333333333	3.33333333333333	9	22.6666666666667	31.6666666666667	14.6666666666667	12.6666666666667	2	0	10.500660717422	60.2745995423341	64.5575999619645	68.8461538461538	2.86183354561267	1.04804916192157	46.1805237732011	47.0009033423668	50.5982905982906	7.21819645732689	19.3176328502415	68.2508051529791	48.9331723027375	27.3993558776167	4.34983896940419	31.7491948470209	0	0.694444444444444	99.3055555555556	0	0	0
227	1094	905	189	67	40.6666666666667	26	17.3333333333333	9.66666666666667	82.7464901988291	17.253509801171	6.10013412759357	3.70390806036996	2.38908648417526	1.58739180143825	0.882522249096557	40	26.3333333333333	10.3333333333333	61.3333333333333	8	14.6666666666667	15.6666666666667	30.3333333333333	31	16.3333333333333	14.6666666666667	0	5.58854093296378	59.2585004979371	64.9772036474164	59.7117794486216	2.08305406689795	0.8782587884854	41.9382557974107	46.2082066869301	49.5196324143693	12.8032794699461	24.2266075599409	50.0500500500501	25.8234424901092	26.7243433910101	23.2256065589399	49.9499499499499	0	18.7651937651938	79.2661709328376	0	0.45045045045045	1.51818485151818
228	777	681.5	95.5	32	15.5	9	6.5	2.5	87.448987377184	12.551012622816	4.11559752799654	1.97192292367816	1.18564610337315	0.88630988207967	0.33934944600334	20	10.5	4.5	41.5	3.5	9	5.5	14.5	7	3.5	3.5	20	5.39712277786726	62.0620620620621	66.0087719298246	71.25	2.96428255289015	0.516113292079757	27.6776776776777	33.5526315789474	32.5	8.39181286549708	21.0233918128655	34.4736842105263	13.4502923976608	8.18713450292398	8.39181286549708	16.5789473684211	48.9473684210526	17.6900584795322	27.6023391812865	0	0	54.7076023391813
229	655	530	125	40	23	16	7	2	80.9160305343512	19.0839694656489	6.10687022900763	3.51145038167939	2.44274809160305	1.06870229007634	0.305343511450382	27	18	5	36	3	6	8	14	22	10	12	0	5.49618320610687	67.5	78.2608695652174	71.4285714285714	1.46341463414634	0.566037735849057	35	43.4782608695652	42.8571428571429	8.33333333333333	16.6666666666667	38.8888888888889	22.2222222222222	27.7777777777778	33.3333333333333	61.1111111111111	0	11.1111111111111	88.8888888888889	0	0	0
230	573.666666666667	521.666666666667	52	22.6666666666667	14.3333333333333	10	6	3	90.9283371043396	9.07166289566038	3.9574498204042	2.49776461741252	1.74194077385261	1.04408794478546	0.518997318989159	8.33333333333333	7	3.33333333333333	11	1	4.33333333333333	5	9.33333333333333	1.66666666666667	0.333333333333333	1.33333333333333	0	1.92318274078795	36.019536019536	48.8770053475936	56.5079365079365	0.483444341785182	0.191769116381756	36.019536019536	48.8770053475936	56.5079365079365	9.41798941798942	37.4074074074074	84.4973544973545	47.0899470899471	3.7037037037037	11.7989417989418	15.5026455026455	0	15.5026455026455	84.4973544973545	0	0	0
231	426.333333333333	362.333333333333	64	20.6666666666667	11.3333333333333	4	0.333333333333333	0	84.9551037609522	15.0448962390478	4.89278212967521	2.68146797317457	0.943751604246313	0.0835421888053467	0	16	9.33333333333333	0	23	3	4.66666666666667	6	10.6666666666667	12.3333333333333	5.66666666666667	6.66666666666667	0	5.44128628428879	77.5793650793651	81.4102564102564	0	1.75039620039027	0.830583351075154	50.3968253968254	41.6666666666667	0	14.0842490842491	21.4346764346764	45.6593406593407	24.2246642246642	25.6715506715507	28.6691086691087	54.3406593406593	0	18.962148962149	79.7557997557998	0	1.28205128205128	0
232	443	346	97	53	37	30	20	6	78.1038374717833	21.8961625282167	11.9638826185102	8.35214446952596	6.77200902934537	4.51467268623025	1.35440180586907	33	22	11	47	4	12	11	23	24	16	8	0	10.6094808126411	62.2641509433962	59.4594594594595	55	3.58974358974359	1.15606936416185	35.8490566037736	35.1351351351351	40	8.51063829787234	25.531914893617	48.936170212766	23.4042553191489	34.0425531914894	17.0212765957447	51.063829787234	0	10.6382978723404	85.1063829787234	0	0	4.25531914893617
233	540.333333333333	488	52.3333333333333	15.6666666666667	10.3333333333333	1.33333333333333	0	0	90.3199990504997	9.68000094950033	2.91009999484615	1.91180401608841	0.247459290850576	0	0	12.3333333333333	7.33333333333333	0	30	8	5	4.33333333333333	9.33333333333333	20.6666666666667	9.33333333333333	11.3333333333333	0	5.58817769824189	77.328431372549	71.8181818181818	NA	3.38161838161838	1.65225320380021	51.6806722689076	52.1212121212121	NA	26.8109668109668	15.8152958152958	29.7835497835498	13.968253968254	32.020202020202	38.1962481962482	70.2164502164502	0	7.84992784992785	92.1500721500721	0	0	0
234	370.5	287.5	83	36	29.5	26	16.5	9.5	77.6603663431365	22.3396336568635	9.69970079544625	7.95920601328176	7.01853608698825	4.45559366562067	2.5855652046997	32	26.5	15	50	9	13.5	9	22.5	25.5	15	10.5	2	13.40582354229	88.3449883449883	89.4585253456221	90.8088235294118	5.33275457783665	3.13990364829206	59.3240093240093	59.0437788018433	69.4852941176471	19.1666666666667	26.6666666666667	45.4166666666667	18.75	30.4166666666667	20.4166666666667	50.8333333333333	3.75	17.5	60.4166666666667	2.5	13.3333333333333	6.25
235	862.666666666667	736.666666666667	126	55	38	29	19.3333333333333	8.66666666666667	85.4625946870253	14.5374053129747	6.35394398213573	4.39224640904395	3.35033518006787	2.22766306945982	0.996503118396036	43	30.3333333333333	14.3333333333333	73.3333333333333	15	17	13.6666666666667	30.6666666666667	42.6666666666667	20	22.6666666666667	0	8.54055590059938	78.5066483151867	80.0431077320612	74.4112459798734	3.80154480495382	2.0727416135104	51.8724244435159	53.8324885708607	48.7965556593008	19.9262622556514	23.4804011496362	41.9866894963208	18.5062883466846	27.4620864673149	30.5512240363644	58.0133105036792	0	11.1885688660592	88.8114311339408	0	0	0
236	501.5	432.5	69	33.5	26	23.5	18.5	9.5	86.235534756379	13.764465243621	6.69420435190933	5.19455454212629	4.69851805867278	3.69490473234325	1.8930168887191	26.5	20.5	15.5	33.5	2.5	9	12.5	21.5	12	8	4	0	6.74036578959935	78.3928571428571	78.2962962962963	83.3333333333333	1.51941783076135	0.589434592292133	60.8482142857143	65.1851851851852	70.1754385964912	6.73449612403101	31.0562015503876	66.5697674418605	35.5135658914729	22.2868217054264	11.1434108527132	33.4302325581395	0	22.9651162790698	70.3003875968992	0	6.73449612403101	0
237	931.666666666667	782.333333333333	149.333333333333	51.6666666666667	30.3333333333333	19	12.6666666666667	4.66666666666667	83.8770762477701	16.1229237522299	5.59253954671355	3.27171113956688	2.04728937051799	1.3514545504661	0.487776873199657	47.6666666666667	28.3333333333333	12.3333333333333	90	11.3333333333333	14	22.3333333333333	36.3333333333333	53	35.3333333333333	17.6666666666667	0.666666666666667	9.7353350699162	92.2047736239697	93.2427725531174	97.7777777777778	4.84731747274091	1.4762921080315	60.8222000859409	62.8700801114594	59.4871794871795	12.5422202620505	15.5824466618887	40.3633515261775	24.7809048642887	39.3943069261444	19.4847657901024	58.8790727162468	0.757575757575758	6.28199827259864	92.9470569858684	0	0	0.770944741532977
238	570	489.666666666667	80.3333333333333	24.6666666666667	13.3333333333333	7.33333333333333	3	0	85.9033696433893	14.0966303566107	4.35156015444655	2.34394439356078	1.27098435092246	0.515965092373642	0	9	5.33333333333333	2	18.6666666666667	5	3.33333333333333	4.33333333333333	7.66666666666667	11	3	8	0	3.27026602097023	37.3086419753086	40.1098901098901	50	1.76716562213107	1.01951942297608	30.4758698092031	32.6007326007326	41.6666666666667	26.991391522284	18.2031164868693	40.737713849842	22.5345973629726	15.822164105917	43.440122044241	59.262286150158	0	28.1192110711561	71.8807889288438	0	0	0
239	343	306	37	10	3	0	0	0	89.2128279883382	10.7871720116618	2.91545189504373	0.87463556851312	0	0	0	8	3	0	9	0	5	3	8	1	1	0	0	2.62390670553936	80	100	NA	0.3003003003003	0	70	66.6666666666667	NA	0	55.5555555555556	88.8888888888889	33.3333333333333	11.1111111111111	0	11.1111111111111	0	44.4444444444444	55.5555555555556	0	0	0
240	275.5	209	66.5	20.5	6.5	0.5	0	0	75.8662942370023	24.1337057629977	7.4402487549079	2.36040475374845	0.182481751824818	0	0	15	5	0	34	6	6.5	7.5	14	20	8.5	11.5	0	12.3297056575931	73.3333333333333	76.1904761904762	NA	7.44032972440945	2.87545787545788	53.9285714285714	69.047619047619	NA	17.1428571428571	20.5357142857143	43.5714285714286	23.0357142857143	23.9285714285714	32.5	56.4285714285714	0	12.6785714285714	87.3214285714286	0	0	0
241	584.333333333333	526	58.3333333333333	16.3333333333333	8	5.33333333333333	2	0.333333333333333	89.7911936451403	10.2088063548597	2.85475644535564	1.38399551497305	0.910119397492165	0.311599769541002	0.05249343832021	10.6666666666667	6	1	17.3333333333333	2.33333333333333	3.66666666666667	5	8.66666666666667	8	3	5	0.666666666666667	3.05323045816612	66.3220551378446	75.7936507936508	50	1.23259201702043	0.423224742199789	48.8251879699248	56.8121693121693	25	13.6574074074074	20.8333333333333	49.537037037037	28.7037037037037	17.3611111111111	29.1666666666667	46.5277777777778	3.93518518518519	15.2777777777778	78.9351851851852	0	1.85185185185185	3.93518518518519
242	957	817.333333333333	139.666666666667	66.3333333333333	52.3333333333333	41	32	15.3333333333333	85.4097416756008	14.5902583243992	6.91884420993345	5.46910089846475	4.29323508244939	3.35614216240874	1.60674477112397	51.6666666666667	40.6666666666667	26	67.6666666666667	4.66666666666667	13.6666666666667	23	36.6666666666667	31	22.3333333333333	8.66666666666667	0	7.06632414996627	78.0179354767061	78.1458697819666	81.8121693121693	1.80151580637067	0.577634112793408	50.2061469265367	50.4557254924093	59.8048941798942	7.0324410949411	20.2022695772696	54.0408437283437	33.8385741510742	33.1693953568954	12.7897609147609	45.9591562716563	0	10.1936070686071	89.8063929313929	0	0	0
243	776.5	709	67.5	13	1.5	0	0	0	91.2269898885144	8.77301011148561	1.68948565046569	0.196529121211517	0	0	0	7.5	1	0	16	2	2.5	4.5	7	9	5.5	3.5	0	2.11204403581899	53.6363636363636	50	NA	1.1385561436634	0.283279893720096	42.4242424242424	25	NA	16.6666666666667	18.75	41.6666666666667	22.9166666666667	35.4166666666667	22.9166666666667	58.3333333333333	0	12.5	87.5	0	0	0
244	242	195	47	16	9	5	3.5	1	80.5306401917152	19.4693598082848	6.58678534748374	3.70763437179048	2.03012666894899	1.39849366655255	0.393700787401575	8.5	5.5	2.5	11.5	0.5	3	2.5	5.5	6	5.5	0.5	0	4.71242725094146	51.984126984127	60	41.6666666666667	1.33003766478343	0.241545893719807	30.1587301587302	37.5	33.3333333333333	3.57142857142857	25.3968253968254	45.2380952380952	19.8412698412698	51.1904761904762	3.57142857142857	54.7619047619048	0	7.14285714285714	87.3015873015873	0	5.55555555555556	0
[truncated: 39 more columns]
